# Supplementary material for: N-(3,5-Dimethyl­phen­yl)-2-nitro­benzene­sulfonamide
Source: Acta Crystallogr Sect E Struct Rep Online. 2012 Sep 1;68(Pt 10):o2823. doi: 10.1107/S1600536812036926 (PMC3470185; doi:10.1107/S1600536812036926)
Supplement: Supplementary file 1 [file e-68-o2823-sup1.cif]

##############################################################################
#                                                                            #
# This CIF contains the data in a paper accepted for publication in          #
# Acta Crystallographica Section E. It conforms to the requirements of       #
# Notes for Authors for Acta Crystallographica Section E, and has been       #
# peer reviewed under the auspices of the IUCr Commission on Journals.       #
#                                                                            #
# Full details of the Crystallographic Information File format               #
# are given in the paper "The Crystallographic Information File (CIF):       #
# a New Standard Archive File for Crystallography" by S. R. Hall, F. H.      #
# Allen and I. D. Brown [Acta Cryst. (1991), A47, 655-685].                  #
#                                                                            #
# The current version of the core CIF dictionary is obtainable from          #
# ftp://ftp.iucr.org/pub/cif_core.dic.                                       #
#                                                                            #
# Software is freely available for graphical display of the structure(s)     #
# in this CIF. For information consult the CIF software page                 #
# http://www.iucr.org/resources/cif/software.                                #
#                                                                            #
# This file may be used for bona fide research purposes within the           #
# scientific community so long as proper attribution is given to the journal # 
# article from which it was obtained.                                        #
#                                                                            #
##############################################################################
data_I
_audit_creation_method     SHELXL-97
_chemical_name_systematic
;
<i>N</i>-(3,5-Dimethylphenyl)-2-nitrobenzenesulfonamide
;
_chemical_name_common     ?
_chemical_formula_moiety     'C14 H14 N2 O4 S'
_chemical_formula_sum     'C14 H14 N2 O4 S'
_chemical_formula_iupac     'C14 H14 N2 O4 S'
_chemical_formula_weight     306.33
_chemical_melting_point     ?
_symmetry_cell_setting     monoclinic
_symmetry_space_group_name_H-M     'P 21/c'
_symmetry_space_group_name_HALL     '-P 2ybc'
loop_
    _symmetry_equiv_pos_as_xyz
    'x, y, z'
    '-x, y+1/2, -z+1/2'
    '-x, -y, -z'
    'x, -y-1/2, z-1/2'
_cell_length_a     16.5610(10)
_cell_length_b     8.1611(6)
_cell_length_c     21.476(2)
_cell_angle_alpha     90.00
_cell_angle_beta     90.056(7)
_cell_angle_gamma     90.00
_cell_volume     2902.6(4)
_cell_formula_units_Z     8
_cell_measurement_reflns_used     2953
_cell_measurement_theta_min     2.45
_cell_measurement_theta_max     27.90
_cell_measurement_temperature     293(2)
_exptl_crystal_description     prism
_exptl_crystal_colour     brown
_exptl_crystal_size_max     0.48
_exptl_crystal_size_mid     0.40
_exptl_crystal_size_min     0.20
_exptl_crystal_density_diffrn     1.402
_exptl_crystal_density_meas     ?
_exptl_crystal_density_method     'not measured'
_exptl_crystal_F_000     1280
_exptl_absorpt_coefficient_mu     0.240
_exptl_absorpt_correction_type     multi-scan
_exptl_absorpt_process_details     '(CrysAlis RED; Oxford Diffraction, 2009)'
_exptl_absorpt_correction_T_min     0.8935
_exptl_absorpt_correction_T_max     0.9536
_exptl_special_details     ?
_diffrn_ambient_temperature     293(2)
_diffrn_radiation_type     MoK\a
_diffrn_radiation_wavelength     0.71073
_diffrn_radiation_source     'fine-focus sealed tube'
_diffrn_radiation_monochromator     graphite
_diffrn_measurement_device_type
;
Oxford Diffraction Xcalibur diffractometer
with a Sapphire CCD detector
;
_diffrn_measurement_method     '\w scans'
_diffrn_detector_area_resol_mean     ?
_diffrn_reflns_number     12941
_diffrn_reflns_av_R_equivalents     0.0298
_diffrn_reflns_av_sigmaI/netI     0.0407
_diffrn_reflns_theta_min     2.46
_diffrn_reflns_theta_max     26.37
_diffrn_reflns_theta_full     26.37
_diffrn_measured_fraction_theta_max     0.997
_diffrn_measured_fraction_theta_full     0.997
_diffrn_reflns_limit_h_min     -20
_diffrn_reflns_limit_h_max     20
_diffrn_reflns_limit_k_min     -10
_diffrn_reflns_limit_k_max     5
_diffrn_reflns_limit_l_min     -19
_diffrn_reflns_limit_l_max     26
_diffrn_standards_number     0
_diffrn_standards_interval_count     ?
_diffrn_standards_interval_time     ?
_diffrn_standards_decay_%     0
_refine_special_details
;
Refinement of <i>F</i>^2^ against ALL reflections. The weighted <i>R</i>-factor
<i>wR</i> and goodness of fit <i>S</i> are based on <i>F</i>^2^, conventional
<i>R</i>-factors <i>R</i> are based on <i>F</i>, with <i>F</i> set to zero for
negative <i>F</i>^2^. The threshold expression of <i>F</i>^2^ >
\s(<i>F</i>^2^) is used only for calculating <i>R</i>-factors(gt) <i>etc</i>.
and is not relevant to the choice of reflections for refinement.
<i>R</i>-factors based on <i>F</i>^2^ are statistically about twice as large
as those based on <i>F</i>, and <i>R</i>- factors based on ALL data will be
even larger.
;
_reflns_number_total     5929
_reflns_number_gt     4004
_reflns_threshold_expression     I>2sigma(I)
_refine_ls_structure_factor_coef     Fsqd
_refine_ls_matrix_type     full
_refine_ls_R_factor_all     0.0796
_refine_ls_R_factor_gt     0.0465
_refine_ls_wR_factor_gt     0.1082
_refine_ls_wR_factor_ref     0.1227
_refine_ls_goodness_of_fit_ref     1.000
_refine_ls_restrained_S_all     1.001
_refine_ls_number_reflns     5929
_refine_ls_number_parameters     390
_refine_ls_number_restraints     6
_refine_ls_hydrogen_treatment     mixed
_refine_ls_weighting_scheme     calc
_refine_ls_weighting_details
         'calc w=1/[\s^2^(Fo^2^)+(0.0703P)^2^+0.0000P] where P=(Fo^2^+2Fc^2^)/3'
_atom_sites_solution_hydrogens     geom
_atom_sites_solution_primary     direct
_atom_sites_solution_secondary     difmap
_refine_ls_shift/su_max     0.006
_refine_ls_shift/su_mean     0.000
_refine_diff_density_max     0.316
_refine_diff_density_min     -0.285
_refine_ls_extinction_method     none
_refine_ls_extinction_coef     ?
loop_
    _atom_type_symbol
    _atom_type_description
    _atom_type_scat_dispersion_real
    _atom_type_scat_dispersion_imag
    _atom_type_scat_source
    'C' 'C' 0.0033 0.0016
                         'International Tables Vol C Tables 4.2.6.8 and 6.1.1.4'
    'H' 'H' 0.0000 0.0000
                         'International Tables Vol C Tables 4.2.6.8 and 6.1.1.4'
    'N' 'N' 0.0061 0.0033
                         'International Tables Vol C Tables 4.2.6.8 and 6.1.1.4'
    'O' 'O' 0.0106 0.0060
                         'International Tables Vol C Tables 4.2.6.8 and 6.1.1.4'
    'S' 'S' 0.1246 0.1234
                         'International Tables Vol C Tables 4.2.6.8 and 6.1.1.4'
_computing_data_collection
;
CrysAlis CCD (Oxford Diffraction, 2009)
;
_computing_cell_refinement
;
CrysAlis CCD (Oxford Diffraction, 2009)
;
_computing_data_reduction
;
CrysAlis RED (Oxford Diffraction, 2009)
;
_computing_structure_solution     'SHELXS97 (Sheldrick, 2008)'
_computing_structure_refinement     'SHELXL97 (Sheldrick, 2008)'
_computing_molecular_graphics     'PLATON (Spek, 2009)'
_computing_publication_material     'SHELXL97 (Sheldrick, 2008)'
loop_
    _atom_site_type_symbol
    _atom_site_label
    _atom_site_fract_x
    _atom_site_fract_y
    _atom_site_fract_z
    _atom_site_U_iso_or_equiv
    _atom_site_adp_type
    _atom_site_calc_flag
    _atom_site_refinement_flags
    _atom_site_occupancy
    _atom_site_symmetry_multiplicity
    _atom_site_disorder_assembly
    _atom_site_disorder_group
    S S1 0.10145(4) 0.28567(9) 0.27572(3) 0.0436(2) Uani d . 1 1 . .
    O O1 0.09244(13) 0.4509(3) 0.25622(10) 0.0612(6) Uani d . 1 1 . .
    O O2 0.13065(14) 0.1683(3) 0.23195(10) 0.0648(6) Uani d . 1 1 . .
    O O3 0.11511(16) -0.0493(3) 0.33802(14) 0.0830(8) Uani d U 1 1 . .
    O O4 0.23948(19) -0.1115(4) 0.34483(18) 0.1090(11) Uani d . 1 1 . .
    N N1 0.01449(14) 0.2232(3) 0.30039(11) 0.0451(6) Uani d D 1 1 . .
    H H1N 0.0052(18) 0.127(2) 0.2925(14) 0.054 Uiso d D 1 1 . .
    N N2 0.18483(18) -0.0130(3) 0.34824(13) 0.0597(7) Uani d U 1 1 . .
    C C1 0.16894(15) 0.2911(3) 0.34040(13) 0.0390(6) Uani d . 1 1 . .
    C C2 0.20431(17) 0.1548(4) 0.36690(13) 0.0459(7) Uani d U 1 1 . .
    C C3 0.26122(18) 0.1709(5) 0.41434(16) 0.0614(9) Uani d . 1 1 . .
    H H3 0.2854 0.0785 0.4315 0.074 Uiso calc R 1 1 . .
    C C4 0.2813(2) 0.3250(6) 0.43555(16) 0.0657(10) Uani d . 1 1 . .
    H H4 0.3182 0.3364 0.4680 0.079 Uiso calc R 1 1 . .
    C C5 0.24775(18) 0.4600(5) 0.40949(17) 0.0634(10) Uani d . 1 1 . .
    H H5 0.2625 0.5635 0.4236 0.076 Uiso calc R 1 1 . .
    C C6 0.19187(17) 0.4449(4) 0.36223(14) 0.0513(8) Uani d . 1 1 . .
    H H6 0.1692 0.5384 0.3447 0.062 Uiso calc R 1 1 . .
    C C7 -0.02146(14) 0.2819(3) 0.35635(13) 0.0374(6) Uani d . 1 1 . .
    C C8 -0.02904(17) 0.4483(4) 0.36658(14) 0.0454(7) Uani d . 1 1 . .
    H H8 -0.0092 0.5225 0.3375 0.054 Uiso calc R 1 1 . .
    C C9 -0.06662(18) 0.5047(4) 0.42075(16) 0.0542(8) Uani d . 1 1 . .
    C C10 -0.0970(2) 0.3898(4) 0.46210(15) 0.0592(9) Uani d . 1 1 . .
    H H10 -0.1228 0.4262 0.4980 0.071 Uiso calc R 1 1 . .
    C C11 -0.09039(19) 0.2245(4) 0.45202(15) 0.0538(8) Uani d . 1 1 . .
    C C12 -0.05146(17) 0.1705(4) 0.39875(14) 0.0467(7) Uani d . 1 1 . .
    H H12 -0.0455 0.0588 0.3915 0.056 Uiso calc R 1 1 . .
    C C13 -0.0759(2) 0.6871(4) 0.4317(2) 0.0811(12) Uani d . 1 1 . .
    H H13A -0.0327 0.7445 0.4114 0.122 Uiso calc R 1 1 . .
    H H13B -0.0741 0.7091 0.4756 0.122 Uiso calc R 1 1 . .
    H H13C -0.1267 0.7233 0.4151 0.122 Uiso calc R 1 1 . .
    C C14 -0.1251(3) 0.1020(5) 0.49760(18) 0.0875(13) Uani d . 1 1 . .
    H H14A -0.0820 0.0517 0.5206 0.131 Uiso calc R 1 1 . .
    H H14B -0.1545 0.0194 0.4753 0.131 Uiso calc R 1 1 . .
    H H14C -0.1608 0.1572 0.5258 0.131 Uiso calc R 1 1 . .
    S S2 0.40323(4) 0.72449(9) 0.02986(3) 0.04244(19) Uani d . 1 1 . .
    O O5 0.39955(14) 0.8897(2) 0.01021(10) 0.0578(6) Uani d . 1 1 . .
    O O6 0.38793(14) 0.5967(3) -0.01392(9) 0.0610(6) Uani d . 1 1 . .
    O O7 0.40738(16) 0.3814(3) 0.09201(14) 0.0767(7) Uani d . 1 1 . .
    O O8 0.28562(16) 0.2925(3) 0.08814(15) 0.0886(9) Uani d . 1 1 . .
    N N3 0.49231(14) 0.6879(3) 0.05761(11) 0.0437(6) Uani d D 1 1 . .
    H H3N 0.5007(18) 0.588(2) 0.0555(14) 0.052 Uiso d D 1 1 . .
    N N4 0.33469(18) 0.4009(3) 0.09653(12) 0.0542(6) Uani d U 1 1 . .
    C C15 0.33333(15) 0.7097(3) 0.09236(13) 0.0386(6) Uani d . 1 1 . .
    C C16 0.30457(16) 0.5622(4) 0.11719(13) 0.0439(7) Uani d U 1 1 . .
    C C17 0.24623(18) 0.5593(5) 0.16329(15) 0.0552(8) Uani d . 1 1 . .
    H H17 0.2266 0.4602 0.1784 0.066 Uiso calc R 1 1 . .
    C C18 0.21766(18) 0.7054(5) 0.18641(17) 0.0616(9) Uani d U 1 1 . .
    H H18 0.1798 0.7049 0.2183 0.074 Uiso calc R 1 1 . .
    C C19 0.24443(18) 0.8513(5) 0.16295(16) 0.0593(8) Uani d U 1 1 . .
    H H19 0.2243 0.9492 0.1787 0.071 Uiso calc R 1 1 . .
    C C20 0.30193(17) 0.8538(4) 0.11534(14) 0.0489(8) Uani d . 1 1 . .
    H H20 0.3191 0.9535 0.0991 0.059 Uiso calc R 1 1 . .
    C C21 0.52374(15) 0.7656(3) 0.11202(12) 0.0343(6) Uani d . 1 1 . .
    C C22 0.55543(16) 0.6691(4) 0.15836(14) 0.0431(7) Uani d . 1 1 . .
    H H22 0.5518 0.5557 0.1551 0.052 Uiso calc R 1 1 . .
    C C23 0.59271(17) 0.7376(4) 0.20976(14) 0.0457(7) Uani d . 1 1 . .
    C C24 0.59616(17) 0.9071(4) 0.21341(14) 0.0486(7) Uani d . 1 1 . .
    H H24 0.6207 0.9549 0.2479 0.058 Uiso calc R 1 1 . .
    C C25 0.56453(16) 1.0072(4) 0.16781(15) 0.0452(7) Uani d . 1 1 . .
    C C26 0.52802(16) 0.9346(4) 0.11635(13) 0.0418(7) Uani d . 1 1 . .
    H H26 0.5065 0.9996 0.0849 0.050 Uiso calc R 1 1 . .
    C C27 0.6301(2) 0.6305(4) 0.25904(16) 0.0674(10) Uani d . 1 1 . .
    H H27A 0.6015 0.5284 0.2611 0.101 Uiso calc R 1 1 . .
    H H27B 0.6271 0.6847 0.2986 0.101 Uiso calc R 1 1 . .
    H H27C 0.6856 0.6101 0.2488 0.101 Uiso calc R 1 1 . .
    C C28 0.5723(2) 1.1911(4) 0.17188(19) 0.0668(10) Uani d . 1 1 . .
    H H28A 0.5320 1.2333 0.1996 0.100 Uiso calc R 1 1 . .
    H H28B 0.5650 1.2380 0.1313 0.100 Uiso calc R 1 1 . .
    H H28C 0.6250 1.2189 0.1873 0.100 Uiso calc R 1 1 . .
loop_
    _atom_site_aniso_label
    _atom_site_aniso_U_11
    _atom_site_aniso_U_22
    _atom_site_aniso_U_33
    _atom_site_aniso_U_12
    _atom_site_aniso_U_13
    _atom_site_aniso_U_23
    S1 0.0409(4) 0.0553(5) 0.0346(4) -0.0001(3) -0.0008(3) 0.0018(3)
    O1 0.0596(13) 0.0618(14) 0.0622(14) -0.0008(11) 0.0025(11) 0.0275(12)
    O2 0.0650(14) 0.0870(17) 0.0424(12) 0.0065(12) 0.0043(11) -0.0184(12)
    O3 0.0751(14) 0.0599(15) 0.114(2) -0.0024(13) -0.0071(16) -0.0043(15)
    O4 0.096(2) 0.0755(19) 0.156(3) 0.0428(17) 0.013(2) 0.0038(19)
    N1 0.0412(13) 0.0502(15) 0.0438(14) -0.0084(12) -0.0014(11) -0.0094(13)
    N2 0.0642(14) 0.0532(13) 0.0617(17) 0.0132(13) 0.0073(14) 0.0081(13)
    C1 0.0330(14) 0.0462(17) 0.0378(14) 0.0001(13) 0.0039(12) 0.0016(14)
    C2 0.0381(15) 0.0598(15) 0.0399(15) 0.0035(13) 0.0060(13) 0.0067(14)
    C3 0.0425(18) 0.092(3) 0.0492(19) 0.0106(18) 0.0040(15) 0.019(2)
    C4 0.0446(18) 0.109(3) 0.0433(18) -0.014(2) -0.0004(15) -0.004(2)
    C5 0.0468(19) 0.085(3) 0.058(2) -0.0163(18) 0.0061(17) -0.020(2)
    C6 0.0425(16) 0.058(2) 0.0534(18) -0.0078(15) 0.0032(14) -0.0068(16)
    C7 0.0261(13) 0.0455(17) 0.0407(15) 0.0015(12) -0.0052(11) -0.0030(13)
    C8 0.0401(16) 0.0463(19) 0.0497(17) -0.0005(13) -0.0039(14) 0.0021(14)
    C9 0.0513(18) 0.0493(19) 0.062(2) 0.0106(15) -0.0108(16) -0.0082(17)
    C10 0.058(2) 0.072(2) 0.0484(18) 0.0116(18) 0.0051(17) -0.0093(17)
    C11 0.0498(18) 0.067(2) 0.0446(17) 0.0013(17) 0.0011(15) 0.0028(16)
    C12 0.0428(16) 0.0439(18) 0.0535(18) -0.0011(13) -0.0032(14) 0.0026(15)
    C13 0.088(3) 0.062(3) 0.093(3) 0.020(2) -0.008(2) -0.017(2)
    C14 0.097(3) 0.099(3) 0.067(2) -0.014(2) 0.020(2) 0.020(2)
    S2 0.0462(4) 0.0507(4) 0.0305(3) -0.0034(4) -0.0045(3) 0.0018(3)
    O5 0.0634(14) 0.0569(13) 0.0531(12) -0.0055(11) -0.0033(11) 0.0177(10)
    O6 0.0708(15) 0.0708(15) 0.0413(11) -0.0095(12) -0.0052(11) -0.0146(11)
    O7 0.0674(16) 0.0550(15) 0.108(2) 0.0121(12) 0.0070(15) 0.0038(14)
    O8 0.0862(19) 0.0584(16) 0.121(2) -0.0242(14) 0.0008(18) -0.0154(16)
    N3 0.0415(13) 0.0444(15) 0.0452(14) 0.0019(12) 0.0028(11) -0.0079(12)
    N4 0.0623(17) 0.0468(14) 0.0534(16) -0.0029(13) -0.0035(14) 0.0078(12)
    C15 0.0324(14) 0.0463(17) 0.0369(15) -0.0008(13) -0.0066(12) -0.0018(13)
    C16 0.0399(15) 0.0520(16) 0.0397(16) -0.0037(13) -0.0073(13) 0.0024(13)
    C17 0.0470(18) 0.068(2) 0.0505(19) -0.0107(16) 0.0006(15) 0.0065(17)
    C18 0.0378(16) 0.094(2) 0.0528(19) -0.0051(17) 0.0027(15) -0.0098(18)
    C19 0.0414(17) 0.0705(19) 0.066(2) 0.0048(14) -0.0040(16) -0.0244(17)
    C20 0.0416(16) 0.0505(19) 0.0546(18) -0.0029(14) -0.0067(15) -0.0046(15)
    C21 0.0290(13) 0.0364(16) 0.0376(14) -0.0023(11) 0.0051(11) 0.0011(12)
    C22 0.0425(16) 0.0376(16) 0.0494(17) -0.0002(12) 0.0025(13) -0.0015(14)
    C23 0.0410(15) 0.0537(19) 0.0424(16) 0.0004(14) -0.0013(14) 0.0041(14)
    C24 0.0442(16) 0.0553(19) 0.0464(17) -0.0043(14) -0.0043(14) -0.0058(15)
    C25 0.0410(16) 0.0407(17) 0.0540(18) -0.0055(13) 0.0034(14) -0.0028(14)
    C26 0.0359(14) 0.0437(18) 0.0458(16) -0.0021(12) 0.0015(13) 0.0070(14)
    C27 0.071(2) 0.073(2) 0.058(2) 0.0065(19) -0.0150(18) 0.0135(18)
    C28 0.072(2) 0.046(2) 0.083(3) -0.0094(16) -0.002(2) -0.0081(18)
_geom_special_details
;
All e.s.d.'s (except the e.s.d. in the dihedral angle between two l.s. planes)
are estimated using the full covariance matrix. The cell e.s.d.'s are taken
into account individually in the estimation of e.s.d.'s in distances, angles
and torsion angles; correlations between e.s.d.'s in cell parameters are only
used when they are defined by crystal symmetry. An approximate (isotropic)
treatment of cell e.s.d.'s is used for estimating e.s.d.'s involving l.s.
planes.
;
loop_
    _geom_bond_atom_site_label_1
    _geom_bond_atom_site_label_2
    _geom_bond_site_symmetry_2
    _geom_bond_distance
    _geom_bond_publ_flag
    S1 O1 . 1.420(2) ?
    S1 O2 . 1.427(2) ?
    S1 N1 . 1.617(2) ?
    S1 C1 . 1.783(3) ?
    O3 N2 . 1.212(3) ?
    O4 N2 . 1.213(3) ?
    N1 C7 . 1.425(3) ?
    N1 H1N . 0.819(17) ?
    N2 C2 . 1.463(4) ?
    C1 C2 . 1.379(4) ?
    C1 C6 . 1.392(4) ?
    C2 C3 . 1.393(4) ?
    C3 C4 . 1.378(5) ?
    C3 H3 . 0.9300 ?
    C4 C5 . 1.355(5) ?
    C4 H4 . 0.9300 ?
    C5 C6 . 1.378(4) ?
    C5 H5 . 0.9300 ?
    C6 H6 . 0.9300 ?
    C7 C12 . 1.380(4) ?
    C7 C8 . 1.381(4) ?
    C8 C9 . 1.398(4) ?
    C8 H8 . 0.9300 ?
    C9 C10 . 1.386(5) ?
    C9 C13 . 1.515(4) ?
    C10 C11 . 1.370(5) ?
    C10 H10 . 0.9300 ?
    C11 C12 . 1.386(4) ?
    C11 C14 . 1.513(5) ?
    C12 H12 . 0.9300 ?
    C13 H13A . 0.9600 ?
    C13 H13B . 0.9600 ?
    C13 H13C . 0.9600 ?
    C14 H14A . 0.9600 ?
    C14 H14B . 0.9600 ?
    C14 H14C . 0.9600 ?
    S2 O5 . 1.414(2) ?
    S2 O6 . 1.427(2) ?
    S2 N3 . 1.618(2) ?
    S2 C15 . 1.777(3) ?
    O7 N4 . 1.218(3) ?
    O8 N4 . 1.215(3) ?
    N3 C21 . 1.427(3) ?
    N3 H3N . 0.832(17) ?
    N4 C16 . 1.476(4) ?
    C15 C20 . 1.378(4) ?
    C15 C16 . 1.401(4) ?
    C16 C17 . 1.384(4) ?
    C17 C18 . 1.375(5) ?
    C17 H17 . 0.9300 ?
    C18 C19 . 1.367(5) ?
    C18 H18 . 0.9300 ?
    C19 C20 . 1.398(5) ?
    C19 H19 . 0.9300 ?
    C20 H20 . 0.9300 ?
    C21 C22 . 1.373(4) ?
    C21 C26 . 1.384(4) ?
    C22 C23 . 1.382(4) ?
    C22 H22 . 0.9300 ?
    C23 C24 . 1.386(4) ?
    C23 C27 . 1.506(4) ?
    C24 C25 . 1.378(4) ?
    C24 H24 . 0.9300 ?
    C25 C26 . 1.392(4) ?
    C25 C28 . 1.509(4) ?
    C26 H26 . 0.9300 ?
    C27 H27A . 0.9600 ?
    C27 H27B . 0.9600 ?
    C27 H27C . 0.9600 ?
    C28 H28A . 0.9600 ?
    C28 H28B . 0.9600 ?
    C28 H28C . 0.9600 ?
loop_
    _geom_angle_atom_site_label_1
    _geom_angle_atom_site_label_2
    _geom_angle_atom_site_label_3
    _geom_angle_site_symmetry_1
    _geom_angle_site_symmetry_3
    _geom_angle
    _geom_angle_publ_flag
    O1 S1 O2 . . 118.60(14) ?
    O1 S1 N1 . . 107.63(13) ?
    O2 S1 N1 . . 107.85(14) ?
    O1 S1 C1 . . 105.78(13) ?
    O2 S1 C1 . . 108.50(13) ?
    N1 S1 C1 . . 108.08(12) ?
    C7 N1 S1 . . 122.89(19) ?
    C7 N1 H1N . . 115(2) ?
    S1 N1 H1N . . 114(2) ?
    O3 N2 O4 . . 122.5(3) ?
    O3 N2 C2 . . 119.2(3) ?
    O4 N2 C2 . . 118.2(3) ?
    C2 C1 C6 . . 118.2(3) ?
    C2 C1 S1 . . 124.6(2) ?
    C6 C1 S1 . . 117.1(2) ?
    C1 C2 C3 . . 120.8(3) ?
    C1 C2 N2 . . 123.2(3) ?
    C3 C2 N2 . . 115.9(3) ?
    C4 C3 C2 . . 119.4(3) ?
    C4 C3 H3 . . 120.3 ?
    C2 C3 H3 . . 120.3 ?
    C5 C4 C3 . . 120.4(3) ?
    C5 C4 H4 . . 119.8 ?
    C3 C4 H4 . . 119.8 ?
    C4 C5 C6 . . 120.4(3) ?
    C4 C5 H5 . . 119.8 ?
    C6 C5 H5 . . 119.8 ?
    C5 C6 C1 . . 120.8(3) ?
    C5 C6 H6 . . 119.6 ?
    C1 C6 H6 . . 119.6 ?
    C12 C7 C8 . . 120.7(3) ?
    C12 C7 N1 . . 119.1(3) ?
    C8 C7 N1 . . 120.2(3) ?
    C7 C8 C9 . . 119.8(3) ?
    C7 C8 H8 . . 120.1 ?
    C9 C8 H8 . . 120.1 ?
    C10 C9 C8 . . 118.2(3) ?
    C10 C9 C13 . . 121.9(3) ?
    C8 C9 C13 . . 119.9(3) ?
    C11 C10 C9 . . 122.4(3) ?
    C11 C10 H10 . . 118.8 ?
    C9 C10 H10 . . 118.8 ?
    C10 C11 C12 . . 118.7(3) ?
    C10 C11 C14 . . 121.2(3) ?
    C12 C11 C14 . . 120.1(3) ?
    C7 C12 C11 . . 120.2(3) ?
    C7 C12 H12 . . 119.9 ?
    C11 C12 H12 . . 119.9 ?
    C9 C13 H13A . . 109.5 ?
    C9 C13 H13B . . 109.5 ?
    H13A C13 H13B . . 109.5 ?
    C9 C13 H13C . . 109.5 ?
    H13A C13 H13C . . 109.5 ?
    H13B C13 H13C . . 109.5 ?
    C11 C14 H14A . . 109.5 ?
    C11 C14 H14B . . 109.5 ?
    H14A C14 H14B . . 109.5 ?
    C11 C14 H14C . . 109.5 ?
    H14A C14 H14C . . 109.5 ?
    H14B C14 H14C . . 109.5 ?
    O5 S2 O6 . . 119.54(13) ?
    O5 S2 N3 . . 108.96(13) ?
    O6 S2 N3 . . 105.60(13) ?
    O5 S2 C15 . . 105.19(13) ?
    O6 S2 C15 . . 109.43(13) ?
    N3 S2 C15 . . 107.66(12) ?
    C21 N3 S2 . . 123.45(19) ?
    C21 N3 H3N . . 115(2) ?
    S2 N3 H3N . . 108(2) ?
    O8 N4 O7 . . 123.6(3) ?
    O8 N4 C16 . . 117.9(3) ?
    O7 N4 C16 . . 118.3(3) ?
    C20 C15 C16 . . 118.0(3) ?
    C20 C15 S2 . . 117.3(2) ?
    C16 C15 S2 . . 124.6(2) ?
    C17 C16 C15 . . 121.6(3) ?
    C17 C16 N4 . . 115.9(3) ?
    C15 C16 N4 . . 122.5(3) ?
    C18 C17 C16 . . 119.0(3) ?
    C18 C17 H17 . . 120.5 ?
    C16 C17 H17 . . 120.5 ?
    C19 C18 C17 . . 120.7(3) ?
    C19 C18 H18 . . 119.7 ?
    C17 C18 H18 . . 119.7 ?
    C18 C19 C20 . . 120.3(3) ?
    C18 C19 H19 . . 119.9 ?
    C20 C19 H19 . . 119.9 ?
    C15 C20 C19 . . 120.5(3) ?
    C15 C20 H20 . . 119.8 ?
    C19 C20 H20 . . 119.8 ?
    C22 C21 C26 . . 120.2(3) ?
    C22 C21 N3 . . 118.5(2) ?
    C26 C21 N3 . . 121.1(2) ?
    C21 C22 C23 . . 121.1(3) ?
    C21 C22 H22 . . 119.4 ?
    C23 C22 H22 . . 119.4 ?
    C22 C23 C24 . . 117.8(3) ?
    C22 C23 C27 . . 120.6(3) ?
    C24 C23 C27 . . 121.5(3) ?
    C25 C24 C23 . . 122.4(3) ?
    C25 C24 H24 . . 118.8 ?
    C23 C24 H24 . . 118.8 ?
    C24 C25 C26 . . 118.5(3) ?
    C24 C25 C28 . . 121.0(3) ?
    C26 C25 C28 . . 120.4(3) ?
    C21 C26 C25 . . 120.0(3) ?
    C21 C26 H26 . . 120.0 ?
    C25 C26 H26 . . 120.0 ?
    C23 C27 H27A . . 109.5 ?
    C23 C27 H27B . . 109.5 ?
    H27A C27 H27B . . 109.5 ?
    C23 C27 H27C . . 109.5 ?
    H27A C27 H27C . . 109.5 ?
    H27B C27 H27C . . 109.5 ?
    C25 C28 H28A . . 109.5 ?
    C25 C28 H28B . . 109.5 ?
    H28A C28 H28B . . 109.5 ?
    C25 C28 H28C . . 109.5 ?
    H28A C28 H28C . . 109.5 ?
    H28B C28 H28C . . 109.5 ?
loop_
    _geom_torsion_atom_site_label_1
    _geom_torsion_atom_site_label_2
    _geom_torsion_atom_site_label_3
    _geom_torsion_atom_site_label_4
    _geom_torsion_site_symmetry_1
    _geom_torsion_site_symmetry_2
    _geom_torsion_site_symmetry_3
    _geom_torsion_site_symmetry_4
    _geom_torsion
    _geom_torsion_publ_flag
    O1 S1 N1 C7 . . . . -69.6(2) ?
    O2 S1 N1 C7 . . . . 161.4(2) ?
    C1 S1 N1 C7 . . . . 44.2(3) ?
    O1 S1 C1 C2 . . . . -168.8(2) ?
    O2 S1 C1 C2 . . . . -40.6(3) ?
    N1 S1 C1 C2 . . . . 76.1(3) ?
    O1 S1 C1 C6 . . . . 6.1(3) ?
    O2 S1 C1 C6 . . . . 134.3(2) ?
    N1 S1 C1 C6 . . . . -109.0(2) ?
    C6 C1 C2 C3 . . . . 0.2(4) ?
    S1 C1 C2 C3 . . . . 175.0(2) ?
    C6 C1 C2 N2 . . . . 179.6(3) ?
    S1 C1 C2 N2 . . . . -5.6(4) ?
    O3 N2 C2 C1 . . . . -41.2(4) ?
    O4 N2 C2 C1 . . . . 140.3(3) ?
    O3 N2 C2 C3 . . . . 138.3(3) ?
    O4 N2 C2 C3 . . . . -40.3(4) ?
    C1 C2 C3 C4 . . . . 1.0(4) ?
    N2 C2 C3 C4 . . . . -178.4(3) ?
    C2 C3 C4 C5 . . . . -1.7(5) ?
    C3 C4 C5 C6 . . . . 1.3(5) ?
    C4 C5 C6 C1 . . . . 0.0(5) ?
    C2 C1 C6 C5 . . . . -0.7(4) ?
    S1 C1 C6 C5 . . . . -175.9(2) ?
    S1 N1 C7 C12 . . . . -131.0(2) ?
    S1 N1 C7 C8 . . . . 51.7(3) ?
    C12 C7 C8 C9 . . . . 0.7(4) ?
    N1 C7 C8 C9 . . . . 178.0(2) ?
    C7 C8 C9 C10 . . . . -1.5(4) ?
    C7 C8 C9 C13 . . . . -179.3(3) ?
    C8 C9 C10 C11 . . . . 0.9(5) ?
    C13 C9 C10 C11 . . . . 178.7(3) ?
    C9 C10 C11 C12 . . . . 0.4(5) ?
    C9 C10 C11 C14 . . . . -179.2(3) ?
    C8 C7 C12 C11 . . . . 0.6(4) ?
    N1 C7 C12 C11 . . . . -176.7(2) ?
    C10 C11 C12 C7 . . . . -1.2(4) ?
    C14 C11 C12 C7 . . . . 178.4(3) ?
    O5 S2 N3 C21 . . . . 64.2(3) ?
    O6 S2 N3 C21 . . . . -166.2(2) ?
    C15 S2 N3 C21 . . . . -49.3(3) ?
    O5 S2 C15 C20 . . . . -10.3(2) ?
    O6 S2 C15 C20 . . . . -139.9(2) ?
    N3 S2 C15 C20 . . . . 105.8(2) ?
    O5 S2 C15 C16 . . . . 165.8(2) ?
    O6 S2 C15 C16 . . . . 36.2(3) ?
    N3 S2 C15 C16 . . . . -78.1(2) ?
    C20 C15 C16 C17 . . . . 0.2(4) ?
    S2 C15 C16 C17 . . . . -175.8(2) ?
    C20 C15 C16 N4 . . . . -179.3(2) ?
    S2 C15 C16 N4 . . . . 4.7(4) ?
    O8 N4 C16 C17 . . . . 43.4(4) ?
    O7 N4 C16 C17 . . . . -132.8(3) ?
    O8 N4 C16 C15 . . . . -137.1(3) ?
    O7 N4 C16 C15 . . . . 46.7(4) ?
    C15 C16 C17 C18 . . . . -1.9(4) ?
    N4 C16 C17 C18 . . . . 177.6(3) ?
    C16 C17 C18 C19 . . . . 2.1(5) ?
    C17 C18 C19 C20 . . . . -0.6(5) ?
    C16 C15 C20 C19 . . . . 1.4(4) ?
    S2 C15 C20 C19 . . . . 177.7(2) ?
    C18 C19 C20 C15 . . . . -1.2(5) ?
    S2 N3 C21 C22 . . . . 128.6(2) ?
    S2 N3 C21 C26 . . . . -56.2(3) ?
    C26 C21 C22 C23 . . . . -0.6(4) ?
    N3 C21 C22 C23 . . . . 174.6(2) ?
    C21 C22 C23 C24 . . . . 0.8(4) ?
    C21 C22 C23 C27 . . . . -177.6(3) ?
    C22 C23 C24 C25 . . . . -0.5(4) ?
    C27 C23 C24 C25 . . . . 177.9(3) ?
    C23 C24 C25 C26 . . . . -0.1(4) ?
    C23 C24 C25 C28 . . . . -177.4(3) ?
    C22 C21 C26 C25 . . . . 0.0(4) ?
    N3 C21 C26 C25 . . . . -175.1(2) ?
    C24 C25 C26 C21 . . . . 0.3(4) ?
    C28 C25 C26 C21 . . . . 177.7(3) ?
loop_
    _geom_hbond_atom_site_label_D
    _geom_hbond_atom_site_label_H
    _geom_hbond_atom_site_label_A
    _geom_hbond_site_symmetry_A
    _geom_hbond_distance_DH
    _geom_hbond_distance_HA
    _geom_hbond_distance_DA
    _geom_hbond_angle_DHA
    N1 H1N O1 2_545 0.819(17) 2.40(2) 3.089(3) 142(3)
    N1 H1N O3 . 0.819(17) 2.52(3) 2.893(4) 109(2)
    N3 H3N O7 . 0.832(17) 2.42(3) 2.963(3) 124(3)
    N3 H3N O6 3_665 0.832(17) 2.54(2) 3.195(3) 136(3)
_iucr_refine_instructions_details
;
TITL CNS20 P21/C
CELL  0.71073 16.56100  8.16110 21.47600 90.00000 90.05600 90.00000
ZERR 8  0.00100  0.00060  0.00200  0.00000  0.00700  0.00000
LATT 1
SYMM -X, Y+ 0.50000, -Z+ 0.50000
SFAC C H N O S
UNIT 112 112 16 32 8
PLAN 30
FMAP 2
L.S. 14
SHEL 22 0.8
SIZE 0.48 0.40 0.20
TWIN -1 0 0 0 -1 0 0 0 1
DELU 0.001 0.001 C18 C19
DELU 0.001 0.001 N2 C2
DELU 0.001 0.001 O3 N2
DELU 0.001 0.001 N4 c16
MPLA 6 C1 C2 C3 C4 C5 C6
MPLA 6 C7 C8 C9 C10 C11 C12
MPLA 6 C15 C16 C17 C18 C19 C20
MPLA 6 C21 C22 C23 C24 C25 C26
BOND $H
DFIX 0.86 0.02 N1 H1N N3 H3N
HTAB N1 O1_$1
HTAB N1 O3
HTAB N3 O7
HTAB N3 O6_$2
EQIV $1 -X, Y-1/2, -Z+1/2
EQIV $2 -X+1, -Y+1, -Z
CONF
ACTA
BASF  0.21236
FVAR  2.64822
WGHT  0.07030   0.00000
S1    5 0.101445 0.285655 0.275719  11.000000 0.040870 0.055280 =
        0.034550 0.001780 -0.000770 -0.000160
O1    4 0.092448 0.450944 0.256209  11.000000 0.059610 0.061700 =
        0.062270 0.027470 0.002440 -0.000720
O2    4 0.130640 0.168376 0.231947  11.000000 0.065250 0.086650 =
        0.042410 -0.018230 0.004330 0.006310
O3    4 0.114934 -0.049389 0.338014  11.000000 0.071290 0.061600 =
        0.115710 -0.004780 -0.008110 -0.003440
O4    4 0.239419 -0.111553 0.344824  11.000000 0.096070 0.075050 =
        0.155720 0.003660 0.012890 0.042270
N1    3 0.014497 0.223237 0.300384  11.000000 0.041180 0.050220 =
        0.043800 -0.009350 -0.001460 -0.008220
H1N   2 0.006196 0.126415 0.292729  11.000000 -1.200000
N2    3 0.184618 -0.013038 0.348218  11.000000 0.068650 0.051880 =
        0.060640 0.008470 0.008860 0.015210
C1    1 0.168943 0.291074 0.340403  11.000000 0.033350 0.046390 =
        0.037650 0.001660 0.004000 0.000090
C2    1 0.204310 0.154819 0.366916  11.000000 0.038060 0.059870 =
        0.039740 0.006640 0.006090 0.004010
C3    1 0.261218 0.170867 0.414338  11.000000 0.042520 0.092900 =
        0.049190 0.019020 0.004170 0.010590
AFIX 43
H3    2 0.285404 0.078476 0.431524  11.000000 -1.200000
AFIX 0
C4    1 0.281342 0.324964 0.435547  11.000000 0.044740 0.108820 =
        0.043320 -0.004550 -0.000280 -0.014580
AFIX 43
H4    2 0.318241 0.336363 0.467930  11.000000 -1.200000
AFIX 0
C5    1 0.247666 0.460087 0.409484  11.000000 0.046960 0.085430 =
        0.058070 -0.019590 0.006020 -0.016200
AFIX 43
H5    2 0.262345 0.563625 0.423603  11.000000 -1.200000
AFIX 0
C6    1 0.191832 0.444902 0.362210  11.000000 0.041960 0.058190 =
        0.053360 -0.006980 0.003100 -0.007990
AFIX 43
H6    2 0.169189 0.538444 0.344678  11.000000 -1.200000
AFIX 0
C7    1 -0.021454 0.281975 0.356343  11.000000 0.026120 0.045470 =
        0.040580 -0.002950 -0.005240 0.001510
C8    1 -0.029022 0.448224 0.366592  11.000000 0.040200 0.045950 =
        0.049720 0.002170 -0.003890 -0.000390
AFIX 43
H8    2 -0.009159 0.522487 0.337552  11.000000 -1.200000
AFIX 0
C9    1 -0.066623 0.504640 0.420738  11.000000 0.051560 0.049110 =
        0.061920 -0.008180 -0.010730 0.010510
C10   1 -0.096972 0.389782 0.462098  11.000000 0.057670 0.071380 =
        0.048440 -0.009310 0.005000 0.011580
AFIX 43
H10   2 -0.122738 0.426175 0.497984  11.000000 -1.200000
AFIX 0
C11   1 -0.090373 0.224539 0.452012  11.000000 0.049840 0.067080 =
        0.044650 0.002860 0.001080 0.001370
C12   1 -0.051468 0.170510 0.398739  11.000000 0.042970 0.043840 =
        0.053520 0.002490 -0.003300 -0.001030
AFIX 43
H12   2 -0.045564 0.058786 0.391532  11.000000 -1.200000
AFIX 0
C13   1 -0.075872 0.687188 0.431708  11.000000 0.088630 0.062100 =
        0.092750 -0.016630 -0.007540 0.020740
AFIX 137
H13A  2 -0.032617 0.744551 0.411482  11.000000 -1.500000
H13B  2 -0.074264 0.709147 0.475607  11.000000 -1.500000
H13C  2 -0.126592 0.723457 0.414982  11.000000 -1.500000
AFIX 0
C14   1 -0.125113 0.102042 0.497578  11.000000 0.096330 0.099450 =
        0.066680 0.020600 0.019860 -0.013330
AFIX 137
H14A  2 -0.081999 0.050568 0.520198  11.000000 -1.500000
H14B  2 -0.155146 0.020309 0.475259  11.000000 -1.500000
H14C  2 -0.160236 0.157525 0.526188  11.000000 -1.500000
AFIX 0
S2    5 0.403227 0.724489 0.029854  11.000000 0.046170 0.050680 =
        0.030480 0.001850 -0.004470 -0.003400
O5    4 0.399570 0.889757 0.010225  11.000000 0.063570 0.056900 =
        0.053050 0.017760 -0.003360 -0.005530
O6    4 0.387955 0.596659 -0.013930  11.000000 0.070710 0.070720 =
        0.041310 -0.014590 -0.005260 -0.009500
O7    4 0.407413 0.381522 0.092031  11.000000 0.067460 0.054670 =
        0.107830 0.003650 0.006610 0.011420
O8    4 0.285568 0.292505 0.088146  11.000000 0.085870 0.058930 =
        0.120980 -0.015240 0.000750 -0.024090
N3    3 0.492283 0.687889 0.057614  11.000000 0.041580 0.044330 =
        0.045160 -0.008000 0.002680 0.001880
H3N   2 0.500927 0.587536 0.055471  11.000000 -1.200000
N4    3 0.334679 0.401067 0.096539  11.000000 0.061710 0.050170 =
        0.053010 0.009510 -0.004200 -0.004820
C15   1 0.333310 0.709785 0.092367  11.000000 0.032430 0.046450 =
        0.036930 -0.001700 -0.006610 -0.000830
C16   1 0.304537 0.562298 0.117213  11.000000 0.040520 0.048290 =
        0.040220 0.000580 -0.006870 -0.001730
C17   1 0.246196 0.559351 0.163283  11.000000 0.046500 0.068140 =
        0.050570 0.006390 0.000830 -0.010570
AFIX 43
H17   2 0.226596 0.460216 0.178355  11.000000 -1.200000
AFIX 0
C18   1 0.217689 0.705312 0.186403  11.000000 0.037650 0.094330 =
        0.052840 -0.009850 0.002810 -0.005180
AFIX 43
H18   2 0.179805 0.704771 0.218339  11.000000 -1.200000
AFIX 0
C19   1 0.244415 0.851276 0.162969  11.000000 0.041430 0.070510 =
        0.065960 -0.024470 -0.004030 0.004850
AFIX 43
H19   2 0.224297 0.949210 0.178751  11.000000 -1.200000
AFIX 0
C20   1 0.301913 0.853777 0.115336  11.000000 0.041460 0.050600 =
        0.054650 -0.004720 -0.006790 -0.002950
AFIX 43
H20   2 0.319068 0.953452 0.099054  11.000000 -1.200000
AFIX 0
C21   1 0.523753 0.765598 0.112026  11.000000 0.029070 0.036640 =
        0.037610 0.001070 0.005120 -0.002280
C22   1 0.555426 0.669075 0.158365  11.000000 0.042220 0.037760 =
        0.049330 -0.001390 0.002490 -0.000080
AFIX 43
H22   2 0.551734 0.555686 0.155128  11.000000 -1.200000
AFIX 0
C23   1 0.592722 0.737641 0.209767  11.000000 0.041020 0.053450 =
        0.042410 0.004020 -0.001260 0.000350
C24   1 0.596197 0.907037 0.213413  11.000000 0.043980 0.055180 =
        0.046420 -0.005850 -0.004240 -0.004230
AFIX 43
H24   2 0.620757 0.954897 0.247867  11.000000 -1.200000
AFIX 0
C25   1 0.564560 1.007143 0.167810  11.000000 0.040950 0.040680 =
        0.054060 -0.002760 0.003250 -0.005510
C26   1 0.528022 0.934597 0.116368  11.000000 0.035910 0.043660 =
        0.045610 0.007020 0.001500 -0.001990
AFIX 43
H26   2 0.506476 0.999631 0.084913  11.000000 -1.200000
AFIX 0
C27   1 0.630167 0.630483 0.259042  11.000000 0.070190 0.073110 =
        0.058620 0.013550 -0.015260 0.006560
AFIX 137
H27A  2 0.601240 0.528728 0.261343  11.000000 -1.500000
H27B  2 0.627582 0.685086 0.298583  11.000000 -1.500000
H27C  2 0.685548 0.609325 0.248612  11.000000 -1.500000
AFIX 0
C28   1 0.572357 1.191084 0.171872  11.000000 0.071480 0.046190 =
        0.082850 -0.008030 -0.001700 -0.009700
AFIX 137
H28A  2 0.531953 1.233320 0.199587  11.000000 -1.500000
H28B  2 0.565086 1.237975 0.131256  11.000000 -1.500000
H28C  2 0.624992 1.218958 0.187357  11.000000 -1.500000
HKLF 4
REM  CNS20 P21/C
REM R1 0.0465 FOR 4004 FO > 4SIG(FO) AND 0.0796 FOR ALL 5929 DATA
REM  390 PARAMETERS REFINED USING  4 RESTRAINTS
REM HIGHEST DIFFERENCE PEAK 0.315, DEEPEST HOLE -0.284, 1-SIGMA LEVEL 0.049
;
data_global
_journal_date_recd_electronic     2012-08-22
_journal_date_accepted     2012-08-27
_journal_name_full     'Acta Crystallographica, Section E'
_journal_year     2012
_journal_volume     68
_journal_issue     10
_journal_page_first     o2823
_journal_page_last     o2823
_journal_paper_category     QO
_journal_paper_doi     10.1107/S1600536812036926
_journal_coeditor_code     IS5184
_publ_contact_author_name     'Prof. B. Thimme Gowda'
_publ_contact_author_address
;
  Department of Chemistry
  Mangalore University
  Mangalagangotri 574 199
  Mangalore, India
;
_publ_contact_author_email     gowdabt@yahoo.com
_publ_contact_author_fax     '91 824 2287367'
_publ_contact_author_phone     '91 824 2287262'
_publ_section_title
;
<i>N</i>-(3,5-Dimethylphenyl)-2-nitrobenzenesulfonamide
;
loop_
    _publ_author_name
    _publ_author_address
    'U. Chaithanya'
; Department of Chemistry
  Mangalore University
  Mangalagangotri 574 199
  Mangalore, India
;
    'Sabine Foro'
; Institute of Materials Science
  Darmstadt University of Technology
  Petersenstrasse 23
  D-64287 Darmstadt, Germany
;
    'B. Thimme Gowda'
; Department of Chemistry
  Mangalore University
  Mangalagangotri 574 199
  Mangalore, India
;
