# Supplementary material for: N-(3,5-Dimethyl­phen­yl)-2-nitro­benzene­sulfonamide
Source: Acta Crystallogr Sect E Struct Rep Online. 2012 Sep 1;68(Pt 10):o2823. doi: 10.1107/S1600536812036926 (PMC3470185; doi:10.1107/S1600536812036926)
Supplement: Supplementary file 2 [file e-68-o2823-Isup2.hkl]

# 
# h,k,l, Fc-squared, Fo-squared, sigma(Fo-squared) and status flag 
# 
data_I
_shelx_title ' CNS20 P21/C' 
_shelx_refln_list_code          4 
_shelx_F_calc_maximum      286.00 
_exptl_crystal_F_000      1280.00 
_reflns_d_resolution_high  0.8001 
 
loop_ 
 _symmetry_equiv_pos_as_xyz 
 'x, y, z' 
 '-x, y+1/2, -z+1/2' 
 '-x, -y, -z' 
 'x, -y-1/2, z-1/2' 
 
_cell_length_a    16.5610 
_cell_length_b     8.1611 
_cell_length_c    21.4760 
_cell_angle_alpha  90.000 
_cell_angle_beta   90.056 
_cell_angle_gamma  90.000 
 
_shelx_F_squared_multiplier     1.000 
 
loop_ 
 _refln_index_h 
 _refln_index_k 
 _refln_index_l 
 _refln_F_squared_calc 
 _refln_F_squared_meas 
 _refln_F_squared_sigma 
 _refln_observed_status 
   2   0   0     1257.00     1407.89     10.24 o 
   3   0   0       26.75       35.77      2.30 o 
   4   0   0     5867.52     6683.25     99.17 o 
   5   0   0       35.39       30.82      6.06 o 
   6   0   0    29323.95    32746.39    149.09 o 
   7   0   0      581.69      524.85      7.31 o 
   8   0   0     1830.81     2023.45     17.49 o 
   9   0   0        3.16        8.82      5.70 o 
  10   0   0    11380.87    12965.72    112.94 o 
  11   0   0      303.52      342.04     13.11 o 
  12   0   0     1366.56     1516.26     23.67 o 
  13   0   0      150.09      160.24     12.17 o 
  14   0   0     2300.29     2463.10     31.20 o 
  15   0   0        3.02       23.09     11.49 o 
  16   0   0      604.50      654.94     20.81 o 
  17   0   0       40.18       52.23     21.56 o 
  18   0   0       27.45        8.26     22.58 o 
  19   0   0       21.88       12.61     22.84 o 
  20   0   0      249.90      286.69     31.42 o 
   2   1   0     4741.26     4834.04     17.65 o 
   3   1   0       31.49       31.84      3.85 o 
   4   1   0      489.80      458.65     14.45 o 
   5   1   0      378.24      348.38      5.68 o 
   6   1   0     7801.53     8812.89     76.45 o 
   7   1   0      229.67      250.53      6.78 o 
   8   1   0      591.22      551.40      7.12 o 
   9   1   0        9.93       12.66      3.86 o 
  10   1   0     1906.92     2026.50     16.23 o 
  11   1   0      135.12      138.30      8.48 o 
  12   1   0     2612.75     2769.10     20.89 o 
  13   1   0       48.74       50.11      7.86 o 
  14   1   0        1.05        8.56      9.45 o 
  15   1   0       22.69       34.95     10.53 o 
  16   1   0        8.35       17.74     10.82 o 
  17   1   0       10.80       21.83     11.73 o 
  18   1   0      143.86      154.20     15.12 o 
  19   1   0        8.21        8.09     16.64 o 
  20   1   0       45.35        8.81     17.82 o 
   0   2   0    15645.85    16608.17    183.15 o 
   1   2   0      665.60      602.29      6.97 o 
   2   2   0     4146.13     3842.65     13.94 o 
   3   2   0      788.78      714.96     13.95 o 
   4   2   0      197.74      183.71      6.47 o 
   5   2   0       21.97       14.41      4.29 o 
   6   2   0      161.34      133.55      4.34 o 
   7   2   0      850.58      872.75     16.96 o 
   8   2   0      433.23      495.67      8.32 o 
   9   2   0       19.92       20.28      3.98 o 
  10   2   0     2444.08     2811.70     48.28 o 
  11   2   0       86.87       91.88      9.02 o 
  12   2   0      193.30      213.45     10.96 o 
  13   2   0       21.40       21.68      8.98 o 
  14   2   0        0.10        3.39      9.94 o 
  15   2   0        5.92       26.79     10.72 o 
  16   2   0     1327.75     1387.66     35.83 o 
  17   2   0        1.98       39.93     15.51 o 
  18   2   0      169.48      184.38     19.39 o 
  19   2   0       30.58       32.20     13.59 o 
  20   2   0       32.70       20.37     17.51 o 
   1   3   0     1861.93     1932.76     12.53 o 
   2   3   0     8252.80     8372.96     58.25 o 
   3   3   0      282.11      297.36      5.95 o 
   4   3   0     2559.24     2746.65     32.33 o 
   5   3   0       58.31       45.95      5.64 o 
   6   3   0     2834.47     3167.56     21.12 o 
   7   3   0      736.96      678.75     11.71 o 
   8   3   0       52.19       72.58      7.24 o 
   9   3   0      546.76      530.76     10.35 o 
  10   3   0       19.24       28.71      6.61 o 
  11   3   0      475.59      450.16     10.96 o 
  12   3   0      225.18      252.04     10.10 o 
  13   3   0        0.80        6.49      8.75 o 
  14   3   0      798.39      873.16     16.19 o 
  15   3   0      207.41      223.18     12.17 o 
  16   3   0      453.85      472.00     37.63 o 
  17   3   0        4.95       26.03     14.64 o 
  18   3   0       30.36       41.67     13.08 o 
  19   3   0        8.71        4.12     31.60 o 
   0   4   0     1022.70     1129.68     16.66 o 
   1   4   0     2033.50     2015.31     21.62 o 
   2   4   0     3231.92     3704.03     33.39 o 
   3   4   0      501.96      428.50      6.40 o 
   4   4   0       55.51       98.30      9.73 o 
   5   4   0       77.14       88.08      7.06 o 
   6   4   0       25.46       30.69      6.29 o 
   7   4   0       32.94       35.71      6.74 o 
   8   4   0      444.73      468.32     15.39 o 
   9   4   0       29.91       29.96      6.52 o 
  10   4   0      571.15      568.15     11.70 o 
  11   4   0      285.90      271.84     10.28 o 
  12   4   0      317.98      321.26     11.36 o 
  13   4   0       38.19       33.45      9.16 o 
  14   4   0       48.97       62.84     10.02 o 
  15   4   0       10.39       29.01     11.61 o 
  16   4   0      161.33      177.15     12.50 o 
  17   4   0       10.79       34.67     14.27 o 
  18   4   0        0.33       -3.12     24.41 o 
  19   4   0        0.53      -15.32     25.23 o 
   1   5   0      198.65      215.76      7.93 o 
   2   5   0      302.94      273.25      8.35 o 
   3   5   0       93.69       65.16      6.63 o 
   4   5   0       60.13       50.31      9.21 o 
   5   5   0      239.00      236.63      9.28 o 
   6   5   0       76.59       91.10      8.32 o 
   7   5   0      138.97      145.09      9.39 o 
   8   5   0      719.50      789.36     27.80 o 
   9   5   0        0.57        0.90      8.55 o 
  10   5   0      224.00      229.02     11.98 o 
  11   5   0        0.62        6.01     10.06 o 
  12   5   0       51.21       51.44     11.75 o 
  13   5   0       79.16       84.91     12.16 o 
  14   5   0        2.86        8.46     11.96 o 
  15   5   0        7.18       19.29     15.70 o 
  16   5   0      305.58      325.04     42.87 o 
  17   5   0        7.20       15.99     23.07 o 
  18   5   0       11.95       30.41     26.46 o 
   0   6   0      378.88      305.37     15.95 o 
   1   6   0      322.33      317.52     10.88 o 
   2   6   0      169.84      180.45      9.98 o 
   3   6   0      405.44      403.58     14.32 o 
   4   6   0      614.43      640.79     30.42 o 
   5   6   0      141.84      120.80     20.25 o 
   6   6   0       35.05       19.56     19.02 o 
   7   6   0       29.84       11.01     19.25 o 
   8   6   0      520.11      558.69     28.84 o 
   9   6   0        0.84       16.43     20.66 o 
  10   6   0      721.14      816.60     34.24 o 
  11   6   0       63.65       76.63     24.43 o 
  12   6   0       93.77       72.98     24.97 o 
  13   6   0       65.78       94.83     26.65 o 
  14   6   0      472.89      548.88     35.13 o 
  15   6   0       74.98      112.01     27.29 o 
  16   6   0      360.67      356.23     32.95 o 
   1   7   0       92.66       98.94     12.70 o 
   2   7   0      104.80      111.08     12.96 o 
   3   7   0        1.54      -14.89     14.89 o 
   4   7   0        8.26      -20.23     21.75 o 
   5   7   0       11.53       -3.10     21.87 o 
   6   7   0        0.39      -15.64     21.79 o 
   7   7   0      490.97      428.89     29.41 o 
   8   7   0        1.96        5.97     22.46 o 
   9   7   0       12.55       11.94     22.83 o 
  10   7   0      112.03       81.58     23.86 o 
  11   7   0        0.01       -6.61     24.64 o 
  12   7   0        8.72       -6.81     24.38 o 
  13   7   0        6.37       -2.66     25.10 o 
  14   7   0       37.76       62.70     26.51 o 
  15   7   0        9.78      -25.82     25.82 o 
   0   8   0       87.90      145.32     23.61 o 
   1   8   0      126.26      121.84     16.44 o 
   2   8   0        0.36       11.40     14.23 o 
   3   8   0       42.19       41.15     22.95 o 
   4   8   0      140.87      129.16     24.21 o 
   5   8   0      396.69      331.04     28.39 o 
   6   8   0       35.39       29.48     21.16 o 
   7   8   0        0.10      -20.91     20.91 o 
   8   8   0        0.78      -19.96     19.96 o 
   9   8   0        8.98      -22.95     22.95 o 
  10   8   0       19.05       -6.74     25.43 o 
  11   8   0       16.41       -3.54     25.30 o 
  12   8   0        5.07      -16.38     26.25 o 
   1   9   0       18.90       25.57     15.23 o 
   2   9   0       44.19       80.19     25.77 o 
   3   9   0        1.51       -0.36     23.40 o 
   4   9   0       13.98       52.76     25.15 o 
   5   9   0        2.75       27.43     23.97 o 
   6   9   0       30.73       26.94     23.07 o 
   7   9   0        0.01      -10.04     24.30 o 
   8   9   0        1.12      -16.10     24.75 o 
   9   9   0       11.28      -24.40     24.40 o 
   0  10   0       53.07       88.05     27.14 o 
   1  10   0        6.05       -8.67     17.64 o 
   2  10   0        8.64       39.44     25.83 o 
   3  10   0        1.46      -12.46     24.70 o 
   4  10   0       54.74      102.73     27.62 o 
 -20   1   1       10.18      -13.69     18.20 o 
 -19   1   1       17.31       15.26     17.19 o 
 -18   1   1       35.88       21.02     11.69 o 
 -17   1   1       62.17       88.57     12.38 o 
 -16   1   1       27.28       29.67     11.37 o 
 -15   1   1      103.25      109.34     11.13 o 
 -14   1   1       15.00       27.71      9.94 o 
 -13   1   1      217.22      246.68      9.72 o 
 -12   1   1       39.36       49.28      7.29 o 
 -11   1   1      634.40      648.93     23.15 o 
 -10   1   1       65.38       70.99      6.59 o 
  -9   1   1     1075.17     1058.39     10.52 o 
  -8   1   1      184.90      181.90      4.79 o 
  -7   1   1       30.36       25.78      3.36 o 
  -6   1   1      331.19      300.10      4.64 o 
  -5   1   1      953.70      827.44     11.99 o 
  -4   1   1     1930.03     1675.00     12.39 o 
  -3   1   1      647.05      660.58     18.50 o 
  -2   1   1     9298.89     8419.93    409.90 o 
  -1   1   1      745.10      730.96      9.98 o 
   1   1   1     1908.43     1605.02     14.59 o 
   2   1   1     2525.89     2243.42     19.96 o 
   3   1   1      611.69      499.37      7.56 o 
   4   1   1      816.65      708.51      7.96 o 
   5   1   1      445.80      420.35     14.39 o 
   6   1   1     1185.82     1021.56     31.13 o 
   7   1   1       81.91       73.73      5.77 o 
   8   1   1      650.78      632.24     11.21 o 
   9   1   1     1358.23     1370.44     19.06 o 
  10   1   1      218.75      252.69      7.55 o 
  11   1   1      189.17      170.63      7.80 o 
  12   1   1       17.26       30.42      7.65 o 
  13   1   1      514.75      507.07     15.16 o 
  14   1   1        5.72       16.70      9.36 o 
  15   1   1       30.15       35.72     10.59 o 
  16   1   1       80.62       70.75     11.42 o 
  17   1   1       45.41       39.74     11.83 o 
  18   1   1      126.82      146.68     14.04 o 
  19   1   1       21.00       27.57     12.30 o 
  20   1   1       32.69       33.36     17.99 o 
 -20   2   1        3.41      -18.11     18.11 o 
 -19   2   1       11.24       -1.08     16.96 o 
 -18   2   1        6.60        1.00     16.03 o 
 -17   2   1       63.90       78.19     12.81 o 
 -16   2   1      498.98      524.93     20.12 o 
 -15   2   1      142.39      155.07     12.45 o 
 -14   2   1      930.66      941.54     18.92 o 
 -13   2   1        0.32        9.01      8.84 o 
 -12   2   1      308.96      295.12     17.64 o 
 -11   2   1      173.34      184.03      9.93 o 
 -10   2   1      516.33      501.45     16.31 o 
  -9   2   1      341.93      323.84      6.38 o 
  -8   2   1      178.43      175.79      7.69 o 
  -7   2   1       44.45       34.19      3.62 o 
  -6   2   1     1011.05      925.15      8.60 o 
  -5   2   1     1041.52     1059.35     12.42 o 
  -4   2   1       33.45       26.56      4.69 o 
  -3   2   1      215.42      194.42      8.73 o 
  -2   2   1     2384.71     2200.67     44.63 o 
  -1   2   1     1337.17     1234.64     36.38 o 
   0   2   1     1736.08     1497.21     31.00 o 
   1   2   1      388.37      342.86     20.16 o 
   2   2   1     6027.46     5481.42     46.07 o 
   3   2   1      261.47      231.32      4.66 o 
   4   2   1      102.19       84.96      6.81 o 
   5   2   1      498.83      437.48      5.60 o 
   6   2   1     1134.48      925.56     16.49 o 
   7   2   1       15.54       15.12      3.94 o 
   8   2   1      587.26      647.89      9.67 o 
   9   2   1      265.91      267.50      6.67 o 
  10   2   1     1788.36     1668.14     32.26 o 
  11   2   1       51.72       61.15      8.66 o 
  12   2   1     1145.28     1053.06     17.54 o 
  13   2   1        0.10        2.53      8.98 o 
  14   2   1      522.40      529.59     15.82 o 
  15   2   1       49.49       55.37     11.13 o 
  16   2   1      190.92      203.96     15.16 o 
  17   2   1       70.34      100.18     12.93 o 
  18   2   1       19.54       42.49     15.60 o 
  19   2   1       19.42        8.08     13.06 o 
  20   2   1       11.94       21.93     17.58 o 
 -19   3   1       17.75       -3.82     17.24 o 
 -18   3   1       18.21       16.55     24.46 o 
 -17   3   1      623.71      583.73     33.07 o 
 -16   3   1      159.47      152.97     13.93 o 
 -15   3   1      305.96      278.99     18.53 o 
 -14   3   1      142.81      133.56     12.65 o 
 -13   3   1      123.68      132.99     12.34 o 
 -12   3   1       92.04      111.90     10.33 o 
 -11   3   1      260.04      266.29     19.48 o 
 -10   3   1      281.62      283.80     10.31 o 
  -9   3   1     1205.97     1056.39     19.47 o 
  -8   3   1       28.45       20.48      5.36 o 
  -7   3   1      267.85      300.30      7.69 o 
  -6   3   1      121.67      124.03      5.65 o 
  -5   3   1      454.43      453.07     11.54 o 
  -4   3   1     1378.65     1356.41     21.19 o 
  -3   3   1     1045.72      964.74     59.62 o 
  -2   3   1     1556.38     1445.06     25.90 o 
  -1   3   1     2471.21     2367.04     57.06 o 
   0   3   1     4724.25     4667.33     45.82 o 
   1   3   1     1049.45      995.09     24.13 o 
   2   3   1      444.00      390.83     13.87 o 
   3   3   1      864.66      757.13      8.40 o 
   4   3   1      482.47      454.71     16.28 o 
   5   3   1     1630.66     1679.03     33.78 o 
   6   3   1      224.56      225.15     15.21 o 
   7   3   1      497.91      511.96      9.78 o 
   8   3   1        8.72        8.98      6.31 o 
   9   3   1      572.87      522.06     12.09 o 
  10   3   1      102.27       87.29      8.66 o 
  11   3   1      632.98      630.18     16.35 o 
  12   3   1       34.23       37.49      8.28 o 
  13   3   1      402.60      398.80     12.21 o 
  14   3   1      266.23      261.75     11.68 o 
  15   3   1      152.50      182.92     15.83 o 
  16   3   1      146.82      175.54     16.79 o 
  17   3   1      345.21      349.47     25.51 o 
  18   3   1       66.70       70.15     13.08 o 
  19   3   1       33.68       45.07     14.82 o 
 -19   4   1       50.52       33.91     26.33 o 
 -18   4   1        6.88       -0.34     24.77 o 
 -17   4   1      167.22      147.88     19.05 o 
 -16   4   1        7.13       -3.89     15.31 o 
 -15   4   1      278.14      255.66     22.41 o 
 -14   4   1      202.60      208.96     11.60 o 
 -13   4   1      363.77      346.27     12.39 o 
 -12   4   1      130.72      120.36      9.72 o 
 -11   4   1      144.33      145.34      9.21 o 
 -10   4   1       30.29       42.28      7.33 o 
  -9   4   1      459.98      492.65     13.23 o 
  -8   4   1        8.54       10.40      5.68 o 
  -7   4   1      119.72      128.71      6.47 o 
  -6   4   1      573.12      554.77      9.21 o 
  -5   4   1     1705.88     1924.55     21.80 o 
  -4   4   1      695.74      728.61     14.30 o 
  -3   4   1     3843.50     4265.44     38.67 o 
  -2   4   1     1036.06      903.52      9.45 o 
  -1   4   1      101.83      102.23      8.98 o 
   0   4   1     5809.79     5974.29     38.45 o 
   1   4   1      294.98      338.87      7.44 o 
   2   4   1     1017.74     1002.34      9.83 o 
   3   4   1     1871.44     2089.54     27.43 o 
   4   4   1      187.92      194.15     10.86 o 
   5   4   1      662.54      704.48     24.01 o 
   6   4   1      307.21      281.30     17.29 o 
   7   4   1       57.08       56.31      6.99 o 
   8   4   1       29.42       30.11      7.45 o 
   9   4   1      173.72      167.25     14.36 o 
  10   4   1       20.02       15.73      8.62 o 
  11   4   1      345.85      374.29     11.01 o 
  12   4   1      150.61      133.19      9.91 o 
  13   4   1      101.11       94.74     10.22 o 
  14   4   1       59.79       61.43     10.01 o 
  15   4   1      916.12      939.77     24.27 o 
  16   4   1        2.08       18.61     16.17 o 
  17   4   1      342.52      389.00     21.55 o 
  18   4   1       12.82       19.46     13.32 o 
  19   4   1       14.30      -26.17     35.00 o 
 -18   5   1      151.11      161.17     30.64 o 
 -17   5   1      143.86      161.73     20.03 o 
 -16   5   1      492.82      547.20     36.44 o 
 -15   5   1       65.12       66.52     17.48 o 
 -14   5   1       43.36       45.30     16.41 o 
 -13   5   1       30.49       25.31     14.51 o 
 -12   5   1      131.68      136.62     15.58 o 
 -11   5   1       43.04       46.93     12.98 o 
 -10   5   1      346.48      370.74     16.34 o 
  -9   5   1      329.67      356.46     20.16 o 
  -8   5   1      422.37      471.67     19.32 o 
  -7   5   1      450.62      473.24     23.97 o 
  -6   5   1      483.34      458.87     16.89 o 
  -5   5   1      121.65      126.33      7.91 o 
  -4   5   1       52.88       36.91      9.47 o 
  -3   5   1       15.27       18.53      8.98 o 
  -2   5   1      160.89      164.07      7.42 o 
  -1   5   1      376.49      366.81     20.36 o 
   0   5   1       51.30       63.29      6.62 o 
   1   5   1     1380.55     1271.46     45.80 o 
   2   5   1      123.62      114.05      7.42 o 
   3   5   1       54.71       54.85      5.37 o 
   4   5   1       14.76        7.82      5.77 o 
   5   5   1       34.88       28.41      6.93 o 
   6   5   1      330.83      299.88     12.96 o 
   7   5   1      537.82      569.30     16.88 o 
   8   5   1      554.25      519.66     34.27 o 
   9   5   1      104.54       92.98      9.93 o 
  10   5   1      550.99      540.36     26.33 o 
  11   5   1       28.33       48.93     10.45 o 
  12   5   1       68.21       53.97     11.81 o 
  13   5   1       84.34       91.79     12.63 o 
  14   5   1      130.76      142.48     13.29 o 
  15   5   1      117.56      141.02     20.15 o 
  16   5   1      161.87      235.86     25.16 o 
  17   5   1      103.58      160.33     51.78 o 
  18   5   1      193.96      166.46     27.53 o 
 -16   6   1       84.43      111.02     27.70 o 
 -15   6   1      134.35      170.74     28.33 o 
 -14   6   1      496.36      538.44     34.35 o 
 -13   6   1      307.24      335.18     31.06 o 
 -12   6   1      404.68      463.90     31.63 o 
 -11   6   1      741.73      774.20     35.38 o 
 -10   6   1      120.92      133.49     25.07 o 
  -9   6   1      363.89      373.48     27.07 o 
  -8   6   1       36.14       36.77     20.88 o 
  -7   6   1      402.95      455.62     27.49 o 
  -6   6   1       24.82       21.03     19.94 o 
  -5   6   1      833.28      836.68     28.21 o 
  -4   6   1      668.70      711.16     18.92 o 
  -3   6   1      596.87      654.13     65.66 o 
  -2   6   1       69.11       73.33     13.09 o 
  -1   6   1     4239.75     3841.98     33.34 o 
   0   6   1      164.75      139.74      9.86 o 
   1   6   1     1146.88     1215.59     85.19 o 
   2   6   1      234.44      213.31      9.97 o 
   3   6   1     1961.73     2112.78     47.69 o 
   4   6   1      239.59      196.34     22.38 o 
   5   6   1      640.98      653.99     29.07 o 
   6   6   1       10.10        7.50     11.12 o 
   7   6   1      131.71      138.07     26.31 o 
   8   6   1      121.58      123.53     14.25 o 
   9   6   1      570.11      597.56     20.64 o 
  10   6   1      256.42      279.42     21.43 o 
  11   6   1      646.87      655.44     70.45 o 
  12   6   1      157.46      209.80     29.39 o 
  13   6   1      708.72      775.47     25.17 o 
  14   6   1      134.99      173.13     18.23 o 
  15   6   1      120.95      115.85     25.79 o 
  16   6   1       27.24       34.30     26.20 o 
 -15   7   1        8.41       13.81     26.13 o 
 -14   7   1        4.35        8.68     24.64 o 
 -13   7   1       84.58       86.89     27.17 o 
 -12   7   1       58.05       57.25     25.51 o 
 -11   7   1      102.84       81.53     26.03 o 
 -10   7   1       88.59       82.18     25.43 o 
  -9   7   1      287.81      264.13     28.61 o 
  -8   7   1      466.31      426.21     30.68 o 
  -7   7   1       62.90       44.16     23.14 o 
  -6   7   1      539.86      542.72     30.66 o 
  -5   7   1       65.23       31.05     22.52 o 
  -4   7   1      160.76      127.21     23.12 o 
  -3   7   1      448.30      440.26     29.49 o 
  -2   7   1       80.72       53.73     12.57 o 
  -1   7   1      911.26      882.72     29.78 o 
   0   7   1      380.36      395.56     15.93 o 
   1   7   1     2242.72     2344.84     63.19 o 
   2   7   1      216.68      190.70     13.91 o 
   3   7   1      315.35      283.45     14.85 o 
   4   7   1      147.53      121.86     23.28 o 
   5   7   1       21.96       -1.14     21.98 o 
   6   7   1      156.61      140.09     24.11 o 
   7   7   1      232.95      235.23     26.25 o 
   8   7   1      507.96      448.16     30.85 o 
   9   7   1      148.15       99.85     25.42 o 
  10   7   1      326.32      288.77     29.18 o 
  11   7   1      252.29      230.24     28.69 o 
  12   7   1       79.71       43.69     25.71 o 
  13   7   1       35.04       -7.88     24.55 o 
  14   7   1        3.49        9.62     26.00 o 
  15   7   1       28.76        2.47     25.32 o 
 -12   8   1       55.48       34.33     25.15 o 
 -11   8   1       51.92        1.03     25.53 o 
 -10   8   1        0.10       -1.45     22.53 o 
  -9   8   1       14.87      -10.70     21.92 o 
  -8   8   1        1.18       -2.28     22.36 o 
  -7   8   1       72.96       75.03     24.54 o 
  -6   8   1       25.34       -1.62     20.67 o 
  -5   8   1       67.84       63.63     23.22 o 
  -4   8   1      266.53      236.43     25.88 o 
  -3   8   1       60.59       50.87     21.66 o 
  -2   8   1       61.87       75.03     26.95 o 
  -1   8   1       83.11       89.85     16.03 o 
   0   8   1      167.34      149.21     16.82 o 
   1   8   1       54.64       45.67     15.24 o 
   2   8   1      175.95      139.52     13.14 o 
   3   8   1      200.47      222.90     21.25 o 
   4   8   1       92.43      101.80     24.36 o 
   5   8   1       85.84       89.14     23.58 o 
   6   8   1       31.47       27.43     21.60 o 
   7   8   1       69.58       55.07     22.00 o 
   8   8   1        0.42      -21.25     22.03 o 
   9   8   1       52.13       47.80     23.93 o 
  10   8   1        0.34      -15.43     24.38 o 
  11   8   1       17.80        9.60     25.47 o 
  12   8   1       33.56      -26.77     26.77 o 
  -9   9   1       25.94      -17.81     27.35 o 
  -8   9   1       16.47      -24.57     26.35 o 
  -7   9   1       16.74       -4.51     23.91 o 
  -6   9   1      134.02       87.83     25.93 o 
  -5   9   1       55.74       51.79     24.48 o 
  -4   9   1       71.92       84.93     24.37 o 
  -3   9   1      223.14      260.38     28.45 o 
  -2   9   1       22.90       23.02     22.80 o 
  -1   9   1       46.53       33.20     15.89 o 
   0   9   1       37.93       63.88     16.14 o 
   1   9   1      160.92      190.41     19.17 o 
   2   9   1       23.57       33.84     15.85 o 
   3   9   1       71.49       97.63     25.17 o 
   4   9   1       28.71       38.62     23.39 o 
   5   9   1      127.78      194.56     27.50 o 
   6   9   1       95.17       97.12     26.06 o 
   7   9   1       51.24       67.08     25.07 o 
   8   9   1       37.39        2.05     23.33 o 
   9   9   1       10.69      -25.45     25.45 o 
  -4  10   1       32.93       80.26     27.04 o 
  -3  10   1       16.86       36.97     26.78 o 
  -2  10   1        6.99       25.28     26.69 o 
  -1  10   1       33.90       75.49     27.06 o 
   0  10   1       63.05       72.78     24.96 o 
   1  10   1       10.92      -10.03     17.63 o 
   2  10   1        6.27       10.85     25.81 o 
   3  10   1       49.26       64.17     28.51 o 
   4  10   1       26.53       35.97     27.14 o 
 -20   0   2        3.20       -9.58     25.75 o 
 -19   0   2      229.64      227.09     29.83 o 
 -18   0   2      142.28      143.25     24.46 o 
 -17   0   2        8.35        7.53     22.05 o 
 -16   0   2       26.27       35.36     21.23 o 
 -15   0   2     2076.12     2133.50     30.48 o 
 -14   0   2       77.11       98.46     12.86 o 
 -13   0   2       68.14       91.56     11.65 o 
 -12   0   2     1766.78     2007.78     29.50 o 
 -11   0   2     2004.20     2123.65     27.75 o 
 -10   0   2     2215.76     2482.07     25.77 o 
  -9   0   2    12480.16    13482.15     84.47 o 
  -8   0   2     1126.00     1226.94     25.78 o 
  -7   0   2       48.33       50.98      4.81 o 
  -6   0   2     2705.30     2972.30     61.05 o 
  -5   0   2     1278.84     1320.71     36.44 o 
  -4   0   2    56573.02    60423.62   1295.74 o 
  -3   0   2     7842.57     8121.53    248.39 o 
  -2   0   2     2494.73     2888.54     20.40 o 
   2   0   2     3754.56     4126.90     21.46 o 
   3   0   2     4072.09     4860.47    235.14 o 
   4   0   2    57953.39    62358.27    916.96 o 
   5   0   2      426.94      536.98     39.05 o 
   6   0   2     4521.92     4634.66     78.71 o 
   7   0   2      178.15      200.48      6.97 o 
   8   0   2     2339.22     2267.32     40.59 o 
   9   0   2     9170.95    10153.29     62.49 o 
  10   0   2      993.65     1220.54     53.36 o 
  11   0   2     1629.58     1691.37     24.21 o 
  12   0   2     2859.04     2956.44     30.93 o 
  13   0   2       60.17       54.03     10.35 o 
  14   0   2       37.89       27.79     10.98 o 
  15   0   2     1073.12     1211.21     79.70 o 
  16   0   2       92.14      103.25     13.62 o 
  17   0   2       30.87       22.41     21.30 o 
  18   0   2      105.10      124.39     25.27 o 
  19   0   2      100.39      132.39     26.90 o 
  20   0   2        6.11       56.44     26.85 o 
 -20   1   2       21.93        7.72     17.62 o 
 -19   1   2      190.86      185.90     37.22 o 
 -18   1   2       15.42      -16.55     16.55 o 
 -17   1   2      299.03      297.79     20.05 o 
 -16   1   2      147.79      121.31     16.69 o 
 -15   1   2        4.42        9.89      9.93 o 
 -14   1   2      339.32      356.96     17.94 o 
 -13   1   2     2277.22     2398.49     25.82 o 
 -12   1   2       71.73       62.22      7.25 o 
 -11   1   2     1684.76     1792.81     17.89 o 
 -10   1   2      409.17      387.07     13.29 o 
  -9   1   2     1150.59     1220.71     14.44 o 
  -8   1   2      110.91      119.90      7.29 o 
  -7   1   2     6058.44     6779.26     62.26 o 
  -6   1   2      554.01      692.94      6.78 o 
  -5   1   2     4218.91     4693.27     52.44 o 
  -4   1   2     8822.53     9458.58     35.31 o 
  -3   1   2    61107.37    64292.39    420.20 o 
  -2   1   2      452.49      477.06     10.54 o 
  -1   1   2     7003.51     7641.44     33.33 o 
   0   1   2    47189.60    46687.48    220.51 o 
   1   1   2    10376.43    10362.45     27.34 o 
   2   1   2      761.89      784.91      6.76 o 
   3   1   2    52768.15    56327.72    266.48 o 
   4   1   2     5366.82     6487.01     64.37 o 
   5   1   2     3502.05     3925.26     28.24 o 
   6   1   2      828.67     1006.39     15.80 o 
   7   1   2     8936.74     9186.92    122.13 o 
   8   1   2      235.67      172.11      7.16 o 
   9   1   2     1155.75     1238.55     16.00 o 
  10   1   2      996.79      925.79     10.92 o 
  11   1   2     1833.66     2106.38     24.42 o 
  12   1   2       43.57       27.97      6.67 o 
  13   1   2     2225.32     2370.59     20.84 o 
  14   1   2      489.35      471.49     11.68 o 
  15   1   2        1.21        7.85     10.22 o 
  16   1   2      169.74      147.19     12.18 o 
  17   1   2      408.36      407.06     15.76 o 
  18   1   2        4.39       14.80     11.89 o 
  19   1   2      110.88      144.23     14.60 o 
  20   1   2       58.00       74.93     28.83 o 
 -20   2   2       41.66       16.42     18.91 o 
 -19   2   2      123.47      116.96     30.56 o 
 -18   2   2       26.65        8.11     16.51 o 
 -17   2   2        3.75      -10.19     15.43 o 
 -16   2   2       17.25        6.80     15.99 o 
 -15   2   2      199.66      183.96     13.09 o 
 -14   2   2       92.64      111.91     11.46 o 
 -13   2   2        2.76        3.78      9.29 o 
 -12   2   2      125.02      146.93     10.11 o 
 -11   2   2      129.60      137.30     10.37 o 
 -10   2   2       84.58       84.64     12.31 o 
  -9   2   2     2067.93     2080.96     19.73 o 
  -8   2   2      409.60      427.12      8.31 o 
  -7   2   2      162.36      190.15      6.08 o 
  -6   2   2      285.82      255.11     10.45 o 
  -5   2   2       93.37      113.52      5.21 o 
  -4   2   2      120.03      104.02      5.46 o 
  -3   2   2      133.95      151.80      5.15 o 
  -2   2   2      225.27      245.78      6.88 o 
  -1   2   2     2803.04     2959.16     80.04 o 
   0   2   2       60.19       57.83      2.49 o 
   1   2   2     9935.97     9054.08    144.04 o 
   2   2   2      562.99      516.66      5.99 o 
   3   2   2      294.60      287.77      7.47 o 
   4   2   2      359.20      307.33      8.71 o 
   5   2   2       57.40       43.09      5.46 o 
   6   2   2      678.74      502.44     18.73 o 
   7   2   2       74.10       66.01      4.22 o 
   8   2   2      268.86      224.37      5.27 o 
   9   2   2     1225.78     1275.90     15.25 o 
  10   2   2       46.05       31.29      5.14 o 
  11   2   2      330.77      290.67     14.29 o 
  12   2   2      127.27      119.81     28.62 o 
  13   2   2        4.00       -1.14      8.75 o 
  14   2   2      159.27      173.59     12.38 o 
  15   2   2      345.17      351.61     14.51 o 
  16   2   2       53.79       68.35     12.62 o 
  17   2   2        1.02        8.82     11.69 o 
  18   2   2       85.57      119.17     14.45 o 
  19   2   2      107.94      105.19     14.76 o 
  20   2   2       55.93       55.13     21.20 o 
 -19   3   2       41.12       22.91     18.01 o 
 -18   3   2      147.52      149.11     18.67 o 
 -17   3   2       84.78       79.44     16.35 o 
 -16   3   2      152.75      117.69     25.80 o 
 -15   3   2       26.87       12.49     14.56 o 
 -14   3   2       31.57       30.76     17.73 o 
 -13   3   2     1281.54     1262.71     41.33 o 
 -12   3   2      392.86      440.59     13.76 o 
 -11   3   2       38.02       44.66      8.49 o 
 -10   3   2      260.14      229.95     13.55 o 
  -9   3   2      319.58      308.08     10.06 o 
  -8   3   2      511.76      538.37     16.39 o 
  -7   3   2       72.63       63.46      6.40 o 
  -6   3   2      173.70      198.18     10.13 o 
  -5   3   2      297.98      328.36      7.84 o 
  -4   3   2     2136.65     2614.31     15.97 o 
  -3   3   2        9.63        8.65      3.59 o 
  -2   3   2      753.35      881.50     36.76 o 
  -1   3   2       10.63        6.40      2.80 o 
   0   3   2     1898.14     1898.03     12.31 o 
   1   3   2       20.85       16.23      3.47 o 
   2   3   2     1789.44     1919.45     32.14 o 
   3   3   2        8.15       16.89      3.24 o 
   4   3   2     2530.61     2767.16     47.85 o 
   5   3   2      988.79      990.68     18.42 o 
   6   3   2       69.83       91.72      9.19 o 
   7   3   2      237.34      195.45      5.35 o 
   8   3   2      447.70      467.23     10.63 o 
   9   3   2      157.88      171.71      9.28 o 
  10   3   2      764.24      700.00     13.67 o 
  11   3   2      138.76      152.64      9.96 o 
  12   3   2      780.27      753.54     15.72 o 
  13   3   2      803.48      892.27     18.79 o 
  14   3   2      115.45      103.68     10.09 o 
  15   3   2       58.06       50.72     12.23 o 
  16   3   2      350.69      372.24     26.32 o 
  17   3   2       62.10      105.99     16.32 o 
  18   3   2      259.36      302.30     17.88 o 
  19   3   2       29.45       56.57     18.91 o 
 -18   4   2       17.07       57.82     25.51 o 
 -17   4   2       20.78       23.58     23.22 o 
 -16   4   2      302.14      306.24     19.87 o 
 -15   4   2      232.22      245.36     18.58 o 
 -14   4   2       45.78       72.21     15.36 o 
 -13   4   2       84.34       73.95     11.61 o 
 -12   4   2       34.14       45.93     10.06 o 
 -11   4   2      300.81      315.84     12.13 o 
 -10   4   2      259.06      243.67     14.77 o 
  -9   4   2      235.08      286.37     13.69 o 
  -8   4   2       15.44       14.23      6.59 o 
  -7   4   2      181.79      182.79      8.14 o 
  -6   4   2      573.71      599.93     10.46 o 
  -5   4   2      401.31      421.83      8.63 o 
  -4   4   2     1264.81     1364.39     10.99 o 
  -3   4   2      453.04      431.16     24.56 o 
  -2   4   2      202.99      195.42      6.81 o 
  -1   4   2     1142.17     1131.27     25.75 o 
   0   4   2     1374.97     1511.03      9.53 o 
   1   4   2      364.71      347.87     12.15 o 
   2   4   2      373.46      414.81     10.05 o 
   3   4   2      899.78      845.53      8.55 o 
   4   4   2      340.97      391.22     23.85 o 
   5   4   2      148.33      145.15     11.37 o 
   6   4   2      387.22      411.29      9.94 o 
   7   4   2       49.12       50.61      8.12 o 
   8   4   2       57.22       49.30      7.52 o 
   9   4   2      447.79      459.72     13.15 o 
  10   4   2      386.74      402.60     16.74 o 
  11   4   2      326.03      304.48     12.24 o 
  12   4   2       22.12       10.45      9.91 o 
  13   4   2      292.87      293.19     11.79 o 
  14   4   2       40.15       42.22     10.00 o 
  15   4   2       93.51      114.58     12.94 o 
  16   4   2      199.81      230.95     19.22 o 
  17   4   2       67.44      119.56     25.25 o 
  18   4   2       35.49       49.62     20.17 o 
 -17   5   2      148.09      186.26     20.16 o 
 -16   5   2      222.20      230.99     23.07 o 
 -15   5   2       49.04       57.64     16.79 o 
 -14   5   2      162.19      188.39     18.21 o 
 -13   5   2      405.21      433.78     20.77 o 
 -12   5   2      122.43      139.64     16.15 o 
 -11   5   2       67.64       67.40     13.55 o 
 -10   5   2      140.39      152.27     16.08 o 
  -9   5   2      775.38      808.98     20.36 o 
  -8   5   2       80.65       72.78     11.45 o 
  -7   5   2      698.43      752.35     18.81 o 
  -6   5   2       54.17       62.29      8.17 o 
  -5   5   2      268.29      239.45     11.43 o 
  -4   5   2        8.38       13.11      6.72 o 
  -3   5   2      614.67      602.14     16.06 o 
  -2   5   2      621.41      624.48     19.59 o 
  -1   5   2      532.80      518.23     16.15 o 
   0   5   2      710.81      755.62     13.15 o 
   1   5   2      172.48      189.26      6.38 o 
   2   5   2      296.66      330.55      8.88 o 
   3   5   2      966.09     1005.50     13.05 o 
   4   5   2       29.62       31.62      5.39 o 
   5   5   2      762.28      724.09     16.10 o 
   6   5   2       87.96       72.99     10.54 o 
   7   5   2      938.81      940.83     19.60 o 
   8   5   2      207.25      208.48     13.42 o 
   9   5   2      844.71      945.72     21.53 o 
  10   5   2      122.04      122.73     13.89 o 
  11   5   2       18.33       19.34     13.31 o 
  12   5   2      128.98      134.37     12.53 o 
  13   5   2      732.24      814.96     41.74 o 
  14   5   2      157.66      168.83     20.35 o 
  15   5   2      129.08      155.23     18.89 o 
  16   5   2      132.08      154.51     31.57 o 
  17   5   2       69.43      100.19     30.53 o 
 -16   6   2       37.36       59.91     26.88 o 
 -15   6   2        5.35       35.54     24.65 o 
 -14   6   2       37.45       73.13     26.14 o 
 -13   6   2       10.26       28.72     24.76 o 
 -12   6   2      196.06      208.77     28.04 o 
 -11   6   2       90.26       75.89     24.33 o 
 -10   6   2      263.10      271.67     26.82 o 
  -9   6   2      165.35      153.67     23.20 o 
  -8   6   2       38.09       50.67     20.94 o 
  -7   6   2      109.05      112.98     22.40 o 
  -6   6   2       10.66       17.76     14.96 o 
  -5   6   2      184.75      206.22     15.82 o 
  -4   6   2     1018.50     1041.09     22.09 o 
  -3   6   2       51.41       40.42     12.85 o 
  -2   6   2      234.29      235.19     11.94 o 
  -1   6   2      251.43      261.13     16.65 o 
   0   6   2      162.83      150.68      9.34 o 
   1   6   2      701.36      677.88     26.28 o 
   2   6   2      211.78      183.11     12.98 o 
   3   6   2       14.78       -4.73     10.21 o 
   4   6   2      333.22      328.52     28.19 o 
   5   6   2      422.37      466.99     16.76 o 
   6   6   2       29.53       23.15     11.72 o 
   7   6   2       45.10       62.17     12.25 o 
   8   6   2       38.08       45.19     12.87 o 
   9   6   2      225.64      265.23     16.98 o 
  10   6   2      234.20      267.23     17.48 o 
  11   6   2       24.39       54.10     23.61 o 
  12   6   2      375.09      439.81     33.04 o 
  13   6   2       32.39       53.93     17.56 o 
  14   6   2       90.40      127.52     28.78 o 
  15   6   2        9.21       19.59     16.82 o 
  16   6   2       35.16       92.37     23.36 o 
 -14   7   2       12.73        4.66     26.83 o 
 -13   7   2       26.75       30.94     25.71 o 
 -12   7   2        8.74       20.85     24.60 o 
 -11   7   2       23.64       40.68     23.52 o 
 -10   7   2       98.00       74.06     24.52 o 
  -9   7   2       46.56       60.00     23.69 o 
  -8   7   2      167.42      155.94     27.01 o 
  -7   7   2      541.22      530.76     31.20 o 
  -6   7   2      140.92      103.57     23.76 o 
  -5   7   2        9.30        7.13     21.39 o 
  -4   7   2      169.62      166.90     24.00 o 
  -3   7   2      370.82      323.54     21.28 o 
  -2   7   2      550.17      476.37     18.67 o 
  -1   7   2      148.46      111.86     13.25 o 
   0   7   2      198.76      301.37     14.58 o 
   1   7   2      295.92      309.52     15.06 o 
   2   7   2      155.41      136.55     13.44 o 
   3   7   2      141.38      132.04     13.53 o 
   4   7   2      422.17      449.30     19.62 o 
   5   7   2        4.21      -21.59     21.59 o 
   6   7   2       58.43       26.64     21.68 o 
   7   7   2      269.57      270.75     26.38 o 
   8   7   2      262.26      204.65     27.00 o 
   9   7   2       68.84       83.22     24.38 o 
  10   7   2       71.72       57.48     23.67 o 
  11   7   2       87.65       49.32     24.42 o 
  12   7   2       12.39      -24.97     24.97 o 
  13   7   2       60.48       54.22     25.14 o 
  14   7   2        3.81       -4.09     25.69 o 
 -12   8   2        6.54      -26.54     26.54 o 
 -11   8   2        1.18      -24.61     24.61 o 
 -10   8   2       11.96        2.46     23.10 o 
  -9   8   2       14.94       -7.85     22.20 o 
  -8   8   2        0.38      -23.35     23.35 o 
  -7   8   2       28.75       16.13     22.27 o 
  -6   8   2      159.24       71.87     25.20 o 
  -5   8   2       12.12       27.01     21.59 o 
  -4   8   2      284.94      253.29     25.93 o 
  -3   8   2       51.33       54.81     22.23 o 
  -2   8   2        4.06       20.62     20.78 o 
  -1   8   2       23.35       26.79     14.96 o 
   0   8   2       61.85       50.12     11.99 o 
   1   8   2       20.33        0.53     11.46 o 
   2   8   2       12.66        2.94     11.41 o 
   3   8   2       95.99      109.67     12.92 o 
   4   8   2      115.36      136.70     25.77 o 
   5   8   2       19.86       52.69     23.83 o 
   6   8   2       58.15       22.02     21.88 o 
   7   8   2       53.46       50.00     22.60 o 
   8   8   2        0.42       -3.55     22.42 o 
   9   8   2       50.15       45.26     22.12 o 
  10   8   2       43.34       27.81     22.40 o 
  11   8   2        0.40       -2.61     23.27 o 
  -9   9   2        1.28      -21.55     25.46 o 
  -8   9   2        4.16       -6.45     23.82 o 
  -7   9   2        4.41      -21.58     24.75 o 
  -6   9   2       27.19       18.39     23.98 o 
  -5   9   2        5.62        3.08     23.86 o 
  -4   9   2        5.30       22.12     23.87 o 
  -3   9   2       41.71       93.50     25.53 o 
  -2   9   2       12.22       53.19     23.40 o 
  -1   9   2        1.85       19.62     21.95 o 
   0   9   2        0.84        2.19     15.84 o 
   1   9   2        5.15       18.16     15.66 o 
   2   9   2       44.72       56.64     16.41 o 
   3   9   2       14.55       10.02     22.67 o 
   4   9   2       10.84       33.39     23.47 o 
   5   9   2        1.60        2.92     22.88 o 
   6   9   2       13.13       88.86     25.84 o 
   7   9   2        7.40       69.33     26.56 o 
   8   9   2        4.80       20.18     25.45 o 
   9   9   2        0.54      -22.19     24.78 o 
  -3  10   2       11.50       61.48     28.10 o 
  -2  10   2        0.24        2.86     24.81 o 
  -1  10   2        2.21       15.88     24.20 o 
   0  10   2       14.41       -1.81     24.19 o 
   1  10   2        4.44      -16.94     16.94 o 
   2  10   2        0.55        0.60     26.04 o 
   3  10   2        3.29        4.86     25.98 o 
 -20   1   3       27.54        0.83     17.51 o 
 -19   1   3        1.74      -11.97     17.13 o 
 -18   1   3       12.84       -8.47     16.35 o 
 -17   1   3       15.53       14.83     15.09 o 
 -16   1   3       46.55       26.35     14.71 o 
 -15   1   3       23.47       23.59     13.58 o 
 -14   1   3      268.11      267.50     17.38 o 
 -13   1   3       15.95       20.18     12.53 o 
 -12   1   3      253.25      243.22     15.34 o 
 -11   1   3       11.11       17.27     13.42 o 
 -10   1   3       76.05      111.57     11.81 o 
  -9   1   3      710.54      699.94     15.70 o 
  -8   1   3      322.88      278.47      7.06 o 
  -7   1   3     1856.74     1892.57     26.66 o 
  -6   1   3      267.93      225.66      7.37 o 
  -5   1   3      469.70      419.44      7.49 o 
  -4   1   3     1716.73     1775.72     26.77 o 
  -3   1   3     2348.06     2252.98     35.23 o 
  -2   1   3     6373.49     5176.71     76.89 o 
  -1   1   3     1010.96      812.46     14.42 o 
   0   1   3       34.34       29.32      4.47 o 
   1   1   3     3359.56     2821.31     62.94 o 
   2   1   3    22645.10    19019.49     38.48 o 
   3   1   3     2849.59     2612.17     45.59 o 
   4   1   3      542.89      505.82     22.77 o 
   5   1   3     1695.38     1653.92     27.11 o 
   6   1   3      986.05      914.17     19.11 o 
   7   1   3      637.00      695.09     15.81 o 
   8   1   3      243.17      216.42      5.72 o 
   9   1   3     2009.62     1949.08     35.08 o 
  10   1   3       59.11       54.43      6.12 o 
  11   1   3        4.28        6.33      6.94 o 
  12   1   3      193.59      184.15      9.47 o 
  13   1   3        7.04       15.88      8.37 o 
  14   1   3      292.07      269.54     12.01 o 
  15   1   3        7.14       12.76     10.19 o 
  16   1   3       13.14       10.35     11.22 o 
  17   1   3       50.54       49.81     12.25 o 
  18   1   3       47.57       38.55     12.13 o 
  19   1   3        6.45       18.44     12.28 o 
  20   1   3        8.73       30.88     17.55 o 
 -20   2   3      136.86      107.43     20.47 o 
 -19   2   3       20.96        3.68     17.87 o 
 -18   2   3       36.76       23.22     16.38 o 
 -17   2   3      155.10      150.11     18.03 o 
 -16   2   3      129.58      118.74     16.61 o 
 -15   2   3       77.99       58.47     14.68 o 
 -14   2   3       28.51       22.96     13.10 o 
 -13   2   3       73.21       99.00     14.09 o 
 -12   2   3      156.87      156.21     13.21 o 
 -11   2   3        9.41        9.59      9.73 o 
 -10   2   3       69.59       49.95      9.97 o 
  -9   2   3        3.34        1.19      8.52 o 
  -8   2   3     1295.37     1253.36     14.59 o 
  -7   2   3     3453.28     3238.61     42.86 o 
  -6   2   3      968.25      919.18     11.13 o 
  -5   2   3     1721.39     1695.78     42.33 o 
  -4   2   3      162.52      146.92      6.29 o 
  -3   2   3     2417.40     2258.62     50.52 o 
  -2   2   3     7828.02     7453.00     43.73 o 
  -1   2   3     3470.34     3293.78     81.98 o 
   0   2   3     2669.50     2436.74     42.02 o 
   1   2   3     1779.84     1592.85     41.30 o 
   2   2   3     2227.59     2019.55    109.04 o 
   3   2   3      822.42      714.43     40.70 o 
   4   2   3      112.46      119.90      4.36 o 
   5   2   3      617.68      611.58     22.31 o 
   6   2   3      730.68      620.19      8.97 o 
   7   2   3     1067.25     1032.45     23.41 o 
   8   2   3      391.91      380.15     13.10 o 
   9   2   3        2.66        5.61      4.14 o 
  10   2   3      256.12      240.61      6.24 o 
  11   2   3        4.30        6.14      5.50 o 
  12   2   3      384.71      399.95     12.33 o 
  13   2   3      196.54      228.39     14.12 o 
  14   2   3        8.01        4.33      9.94 o 
  15   2   3       22.24       10.10     10.63 o 
  16   2   3      146.74      135.43     13.10 o 
  17   2   3       41.85       53.71     12.39 o 
  18   2   3       51.85       48.67     12.82 o 
  19   2   3       39.45       57.91     13.83 o 
  20   2   3       82.87      117.35     19.59 o 
 -19   3   3       67.99       33.82     18.61 o 
 -18   3   3       44.14       29.28     19.13 o 
 -17   3   3       93.59       76.04     16.54 o 
 -16   3   3       16.31       13.29     14.99 o 
 -15   3   3       66.50       46.72     15.00 o 
 -14   3   3      958.14      929.00     24.45 o 
 -13   3   3       72.60       74.11     13.46 o 
 -12   3   3      176.17      156.61     13.75 o 
 -11   3   3       43.14       50.52     10.68 o 
 -10   3   3      154.50      161.38     11.62 o 
  -9   3   3      267.15      261.20     20.31 o 
  -8   3   3     2437.11     2429.54     31.33 o 
  -7   3   3      504.26      567.04     12.81 o 
  -6   3   3      140.71      161.63      9.34 o 
  -5   3   3     1289.68     1438.07     17.35 o 
  -4   3   3     1087.64     1113.53     16.10 o 
  -3   3   3     1712.22     1841.99     18.93 o 
  -2   3   3     1339.36     1359.49     26.39 o 
  -1   3   3      476.48      463.85      9.29 o 
   0   3   3      543.77      531.83     10.08 o 
   1   3   3      253.88      223.37      6.23 o 
   2   3   3      512.46      480.65     14.52 o 
   3   3   3     3746.81     3582.38     31.11 o 
   4   3   3     2992.14     2925.92     22.60 o 
   5   3   3      491.72      536.08     18.56 o 
   6   3   3       58.83       46.39      4.25 o 
   7   3   3      161.08      168.34     12.29 o 
   8   3   3      660.60      705.13     24.10 o 
   9   3   3      591.66      587.56     14.81 o 
  10   3   3      341.79      345.21     10.93 o 
  11   3   3       11.68        8.27      8.10 o 
  12   3   3      648.96      628.95     15.24 o 
  13   3   3       42.80       46.26     10.14 o 
  14   3   3      265.61      254.66     47.38 o 
  15   3   3      194.06      182.52     13.59 o 
  16   3   3        5.44        6.43     11.56 o 
  17   3   3      142.56      162.82     14.54 o 
  18   3   3      146.95      184.54     14.97 o 
  19   3   3       72.29       71.21     14.66 o 
 -18   4   3       73.02       82.50     19.43 o 
 -17   4   3      271.14      212.61     23.07 o 
 -16   4   3       55.15       52.38     16.95 o 
 -15   4   3       11.44        5.70     20.10 o 
 -14   4   3      270.34      282.23     18.44 o 
 -13   4   3      549.92      555.02     21.37 o 
 -12   4   3      464.16      437.26     18.92 o 
 -11   4   3       15.10       15.05      9.12 o 
 -10   4   3       26.94       30.82      8.81 o 
  -9   4   3      334.93      368.79     15.70 o 
  -8   4   3      164.31      165.49      8.62 o 
  -7   4   3     1283.55     1292.89     38.29 o 
  -6   4   3      126.64      114.15      9.32 o 
  -5   4   3     1451.45     1505.35     27.77 o 
  -4   4   3      302.08      296.80     18.68 o 
  -3   4   3      536.37      541.40     10.73 o 
  -2   4   3     2908.78     2923.60     31.50 o 
  -1   4   3     1851.08     1931.51     24.34 o 
   0   4   3     1560.74     1601.16     17.22 o 
   1   4   3     1594.71     1728.97     27.77 o 
   2   4   3      785.43      824.13     34.21 o 
   3   4   3      153.61      139.90      6.51 o 
   4   4   3      656.39      649.32      7.22 o 
   5   4   3     1206.19     1321.80     10.85 o 
   6   4   3      398.75      380.14      9.49 o 
   7   4   3     2406.40     2481.14     21.31 o 
   8   4   3      265.75      271.04     10.05 o 
   9   4   3       92.33       84.92      8.86 o 
  10   4   3       25.68       26.43      8.37 o 
  11   4   3       14.93       21.26      9.34 o 
  12   4   3      378.01      360.91     13.57 o 
  13   4   3      153.79      178.02     15.33 o 
  14   4   3      530.65      585.08     19.07 o 
  15   4   3       20.73       15.64     11.60 o 
  16   4   3       16.40       12.80     11.84 o 
  17   4   3      101.35      115.81     24.44 o 
  18   4   3      166.10      200.86     22.87 o 
 -17   5   3        2.28       11.07     22.77 o 
 -16   5   3       38.11       47.98     18.08 o 
 -15   5   3       86.98       86.15     18.41 o 
 -14   5   3      203.86      221.70     21.50 o 
 -13   5   3        7.97       10.43     15.01 o 
 -12   5   3      320.57      288.14     18.65 o 
 -11   5   3       22.81       13.25     13.36 o 
 -10   5   3       77.15       69.03     17.71 o 
  -9   5   3       93.51       91.57     13.20 o 
  -8   5   3      978.28      927.76     26.13 o 
  -7   5   3      161.41      172.81     15.04 o 
  -6   5   3      758.52      796.12     22.51 o 
  -5   5   3        7.01        6.20      7.52 o 
  -4   5   3      525.01      484.39     11.70 o 
  -3   5   3      312.17      278.86      9.55 o 
  -2   5   3      476.80      442.08     12.67 o 
  -1   5   3      150.96      148.88      7.17 o 
   0   5   3     1637.52     1597.93     12.36 o 
   1   5   3      195.01      182.40      6.31 o 
   2   5   3     1452.81     1421.91     25.74 o 
   3   5   3      140.91      128.78      7.03 o 
   4   5   3      150.15      134.59     16.14 o 
   5   5   3       24.30       17.29      7.75 o 
   6   5   3      643.44      652.50     16.80 o 
   7   5   3      138.65       99.25     11.62 o 
   8   5   3      604.30      589.04     50.23 o 
   9   5   3       43.07       37.77     12.39 o 
  10   5   3       82.12       70.50     13.43 o 
  11   5   3       80.51       77.55     14.12 o 
  12   5   3     1064.97     1086.75     46.18 o 
  13   5   3       25.08       36.39     15.10 o 
  14   5   3       55.12       81.57     21.20 o 
  15   5   3      207.67      220.40     24.70 o 
  16   5   3       49.81      113.72     24.50 o 
  17   5   3        5.57       36.51     24.52 o 
 -16   6   3      133.89      162.18     29.61 o 
 -15   6   3      225.54      278.18     30.90 o 
 -14   6   3       49.84      101.41     26.60 o 
 -13   6   3       38.24       71.78     25.85 o 
 -12   6   3      286.76      292.91     28.98 o 
 -11   6   3        6.30       19.13     24.03 o 
 -10   6   3      257.94      225.34     26.44 o 
  -9   6   3      104.83       87.45     21.88 o 
  -8   6   3      631.60      629.02     21.69 o 
  -7   6   3      163.93      174.19     22.27 o 
  -6   6   3     1529.95     1714.16     28.81 o 
  -5   6   3     1475.60     1507.28     42.54 o 
  -4   6   3     1762.30     1757.03     36.36 o 
  -3   6   3      398.95      406.56     17.61 o 
  -2   6   3     1854.86     1934.39     27.69 o 
  -1   6   3      160.13      156.60     18.69 o 
   0   6   3     1617.77     1586.43     30.52 o 
   1   6   3      163.49      135.01     11.55 o 
   2   6   3      912.79      983.04     38.78 o 
   3   6   3      810.66      798.77     30.21 o 
   4   6   3     2389.93     2412.66     33.96 o 
   5   6   3      398.46      377.53     27.77 o 
   6   6   3      431.61      462.70     57.12 o 
   7   6   3      387.71      343.40     22.87 o 
   8   6   3      690.63      756.55     26.60 o 
   9   6   3       67.13       76.81     14.38 o 
  10   6   3      875.69      859.43     40.06 o 
  11   6   3        1.72       13.43     14.32 o 
  12   6   3      135.42      156.08     30.18 o 
  13   6   3       20.81       42.89     29.18 o 
  14   6   3       46.15       79.17     34.37 o 
  15   6   3       93.84      146.74     24.77 o 
  16   6   3       49.68       46.10     23.44 o 
 -14   7   3      220.01      203.78     30.95 o 
 -13   7   3       22.85       41.15     26.00 o 
 -12   7   3      153.22      145.39     27.48 o 
 -11   7   3        2.49        7.63     23.97 o 
 -10   7   3      202.07      176.41     27.15 o 
  -9   7   3      131.08      150.99     26.51 o 
  -8   7   3       29.18       25.49     23.17 o 
  -7   7   3      293.09      258.58     27.64 o 
  -6   7   3       27.71       30.27     21.48 o 
  -5   7   3      325.60      321.51     27.11 o 
  -4   7   3      291.31      341.24     18.20 o 
  -3   7   3      619.99      555.18     20.84 o 
  -2   7   3      350.03      341.18     45.13 o 
  -1   7   3      103.47       52.65     12.48 o 
   0   7   3      673.04      653.61     19.97 o 
   1   7   3      168.41      178.26     14.08 o 
   2   7   3     1153.77     1157.48     20.94 o 
   3   7   3      169.49      134.65     13.66 o 
   4   7   3      151.23      159.60     13.64 o 
   5   7   3      174.97      175.11     29.81 o 
   6   7   3        8.07       18.15     24.62 o 
   7   7   3      474.89      472.94     19.61 o 
   8   7   3       82.65       86.88     14.78 o 
   9   7   3       49.02       54.53     15.41 o 
  10   7   3      357.60      335.05     49.58 o 
  11   7   3        6.54       -1.59     14.91 o 
  12   7   3      234.01      208.96     19.41 o 
  13   7   3       27.60       11.17     26.70 o 
  14   7   3       60.95       69.10     46.14 o 
 -12   8   3       23.92       31.18     25.76 o 
 -11   8   3       24.39       -6.40     24.57 o 
 -10   8   3       49.01       39.16     25.53 o 
  -9   8   3       18.56        9.15     23.38 o 
  -8   8   3      123.75       99.96     25.87 o 
  -7   8   3       23.64        3.52     22.78 o 
  -6   8   3      265.51      259.09     27.32 o 
  -5   8   3       15.23      -15.82     23.29 o 
  -4   8   3      264.24      240.19     25.71 o 
  -3   8   3      143.01      135.60     23.16 o 
  -2   8   3       36.64       26.19     20.48 o 
  -1   8   3        9.55       10.55     14.33 o 
   0   8   3       19.08       24.02     11.82 o 
   1   8   3        2.59      -16.74     16.74 o 
   2   8   3       62.44       52.96     12.30 o 
   3   8   3       75.16       84.71     12.37 o 
   4   8   3      238.58      277.03     18.66 o 
   5   8   3       56.09       85.52     23.71 o 
   6   8   3       71.60       82.82     24.43 o 
   7   8   3        9.18        6.22     21.71 o 
   8   8   3      257.69      237.59     27.46 o 
   9   8   3        9.75       -6.89     21.78 o 
  10   8   3      110.50      134.26     24.67 o 
  11   8   3       18.82       10.12     23.62 o 
  12   8   3        8.24      -23.36     23.36 o 
  -9   9   3        2.46      -28.60     28.60 o 
  -8   9   3       18.33      -10.83     25.22 o 
  -7   9   3       38.13        8.27     23.56 o 
  -6   9   3       59.67       47.03     24.83 o 
  -5   9   3       11.24        8.22     23.24 o 
  -4   9   3      148.08      197.54     26.86 o 
  -3   9   3        5.84       24.70     22.48 o 
  -2   9   3      159.89      174.43     24.68 o 
  -1   9   3       15.65       34.98     22.17 o 
   0   9   3      130.77      132.14     38.35 o 
   1   9   3       36.41       24.98     16.14 o 
   2   9   3      369.40      427.08     23.33 o 
   3   9   3        7.43       14.17     12.03 o 
   4   9   3       57.49       67.36     25.56 o 
   5   9   3        4.57       11.00     22.48 o 
   6   9   3      116.34      190.10     28.67 o 
   7   9   3       25.70       75.79     26.69 o 
   8   9   3       31.07       71.60     27.72 o 
   9   9   3        6.86       27.90     25.33 o 
  -3  10   3       11.84       70.98     26.86 o 
  -2  10   3       26.45       71.88     26.29 o 
  -1  10   3        3.25       16.02     23.63 o 
   0  10   3        4.70        8.15     23.87 o 
   1  10   3        3.57      -14.75     17.56 o 
   2  10   3       41.66       47.90     18.13 o 
   3  10   3        3.20       -3.39     27.24 o 
 -20   0   4      171.57      111.03     29.68 o 
 -19   0   4        4.49      -24.78     24.78 o 
 -18   0   4      289.55      190.74     27.05 o 
 -17   0   4      359.24      369.27     30.16 o 
 -16   0   4      730.69      732.41     34.53 o 
 -15   0   4       81.67       80.20     20.66 o 
 -14   0   4      116.29       96.34     20.34 o 
 -13   0   4     1772.72     1675.91     41.50 o 
 -12   0   4      390.91      360.51     23.18 o 
 -11   0   4       43.25       36.65     15.83 o 
 -10   0   4     6909.60     7061.79     68.36 o 
  -9   0   4    11491.12    11866.54     92.08 o 
  -8   0   4     8836.49     9482.76     43.75 o 
  -7   0   4       18.37       10.95      5.98 o 
  -6   0   4    12410.61    12159.89     43.19 o 
  -5   0   4        5.69        1.47      5.03 o 
  -4   0   4    77228.00    83900.49    511.17 o 
  -3   0   4    79696.55    86666.05    589.15 o 
  -2   0   4    12979.14    14045.64     55.34 o 
  -1   0   4    19748.58    21423.62     65.13 o 
   0   0   4    10405.83    10963.71     45.98 o 
   1   0   4    15007.22    14919.91     49.60 o 
   2   0   4    14077.66    13994.74     92.38 o 
   3   0   4    81797.09    87094.93   1410.45 o 
   4   0   4    75344.39    82219.98    536.68 o 
   5   0   4       20.39       27.82      4.46 o 
   6   0   4     9388.60    10246.13     71.47 o 
   7   0   4       29.08       20.34      5.06 o 
   8   0   4     7624.13     8518.57    123.91 o 
   9   0   4     8791.58    10172.79     92.47 o 
  10   0   4     4796.35     5248.11     32.81 o 
  11   0   4       54.15       55.63     12.11 o 
  12   0   4      112.85      109.93     13.27 o 
  13   0   4     1086.71     1185.58     28.89 o 
  14   0   4       35.11       23.13     10.93 o 
  15   0   4       39.55       34.97     12.56 o 
  16   0   4      459.99      531.28     19.12 o 
  17   0   4      239.73      260.17     16.80 o 
  18   0   4      140.18      106.30     24.42 o 
  19   0   4       13.79       18.86     23.60 o 
  20   0   4      159.38      182.74     31.31 o 
 -20   1   4        0.17      -17.38     18.54 o 
 -19   1   4        9.90       -5.15     17.13 o 
 -18   1   4       57.86       66.48     17.12 o 
 -17   1   4       14.51       21.26     15.42 o 
 -16   1   4      118.76      116.03     21.47 o 
 -15   1   4      142.05       84.18     21.87 o 
 -14   1   4      931.21      977.17     73.08 o 
 -13   1   4      177.77      190.63     26.98 o 
 -12   1   4      945.42      896.85     22.61 o 
 -11   1   4      590.89      527.51     25.43 o 
 -10   1   4     1443.16     1581.08     30.27 o 
  -9   1   4      724.02      719.69     20.14 o 
  -8   1   4      540.95      589.81     21.34 o 
  -7   1   4      115.43      112.45      6.40 o 
  -6   1   4      287.50      287.86      7.28 o 
  -5   1   4     3007.64     3530.64     37.63 o 
  -4   1   4    11825.49    13007.18     32.70 o 
  -3   1   4      285.28      337.23      6.44 o 
  -2   1   4     7454.89     7728.60     38.01 o 
  -1   1   4     8732.07     8921.18    109.12 o 
   0   1   4      104.15       95.12      3.68 o 
   1   1   4     8312.54     8345.66     75.28 o 
   2   1   4     6035.38     6168.39     63.25 o 
   3   1   4      212.14      221.13      5.49 o 
   4   1   4    14442.68    15144.85    106.23 o 
   5   1   4     2437.07     2718.17     24.38 o 
   6   1   4      225.84      240.73      4.97 o 
   7   1   4       77.90       98.50      4.47 o 
   8   1   4     1377.63     1257.38     29.11 o 
   9   1   4     2222.21     2263.45     31.93 o 
  10   1   4     1966.08     2061.11     21.92 o 
  11   1   4      503.17      522.01     13.63 o 
  12   1   4      794.77      812.89     16.76 o 
  13   1   4       89.79       96.13      9.20 o 
  14   1   4      694.01      717.90     26.19 o 
  15   1   4      380.29      357.61     14.39 o 
  16   1   4      232.74      264.16     14.24 o 
  17   1   4       25.53       23.93     12.08 o 
  18   1   4       27.84       29.14     12.54 o 
  19   1   4       12.02       29.61     12.66 o 
  20   1   4        0.06       27.16     18.17 o 
 -20   2   4      149.99      155.71     48.73 o 
 -19   2   4       74.95       74.86     28.37 o 
 -18   2   4       18.00       -3.89     16.55 o 
 -17   2   4       92.95       53.36     24.06 o 
 -16   2   4       17.04        1.15     15.13 o 
 -15   2   4       25.51       13.77     13.80 o 
 -14   2   4      280.46      272.10     26.59 o 
 -13   2   4     1007.34      990.98     64.46 o 
 -12   2   4       65.37       58.99     12.03 o 
 -11   2   4       38.06       38.15     10.50 o 
 -10   2   4      806.53      835.60     18.54 o 
  -9   2   4      119.67      110.92     10.12 o 
  -8   2   4      434.21      403.83      9.60 o 
  -7   2   4      711.70      733.84     20.73 o 
  -6   2   4      687.39      730.43     10.45 o 
  -5   2   4      979.50     1028.12     11.04 o 
  -4   2   4      618.17      537.93     10.06 o 
  -3   2   4     2251.65     2320.35     39.40 o 
  -2   2   4     1261.57     1292.89     12.00 o 
  -1   2   4     2058.65     1982.39     21.31 o 
   0   2   4     5719.61     5492.97     32.77 o 
   1   2   4      674.24      827.96     41.28 o 
   2   2   4     1182.29     1164.73     13.07 o 
   3   2   4     5595.24     5425.82     72.02 o 
   4   2   4     1575.67     1257.99      9.83 o 
   5   2   4      328.98      340.10     25.43 o 
   6   2   4      903.06     1018.87     18.43 o 
   7   2   4     1251.76     1493.56     28.42 o 
   8   2   4      128.25      147.13      7.66 o 
   9   2   4      441.96      436.19     17.38 o 
  10   2   4      729.96      787.59      9.91 o 
  11   2   4      140.20      174.05      9.87 o 
  12   2   4      139.41      130.01     16.39 o 
  13   2   4     1974.44     2045.10     29.38 o 
  14   2   4      437.42      455.04     17.96 o 
  15   2   4       42.68       29.96     12.90 o 
  16   2   4        6.02       -2.29     11.66 o 
  17   2   4      292.39      285.86     15.22 o 
  18   2   4       44.32       59.38     12.61 o 
  19   2   4       68.35       79.28     13.91 o 
  20   2   4      129.11      128.81     15.79 o 
 -19   3   4       44.80       31.43     18.92 o 
 -18   3   4       58.36       59.81     28.20 o 
 -17   3   4       27.25        8.78     16.18 o 
 -16   3   4       69.58       68.97     18.00 o 
 -15   3   4      319.93      297.46     18.58 o 
 -14   3   4       47.27       51.06     18.23 o 
 -13   3   4       11.63        2.85     12.66 o 
 -12   3   4      769.19      732.77     20.61 o 
 -11   3   4      459.39      436.54     16.25 o 
 -10   3   4       96.67       76.01     10.73 o 
  -9   3   4      521.58      537.37     14.93 o 
  -8   3   4      788.55      828.23     20.20 o 
  -7   3   4      165.46      181.36      9.35 o 
  -6   3   4       70.84       95.59      7.64 o 
  -5   3   4      640.48      607.65     39.96 o 
  -4   3   4      978.41     1090.75     26.44 o 
  -3   3   4     2715.79     2644.78     32.89 o 
  -2   3   4      216.68      171.50      4.45 o 
  -1   3   4     8063.05     8340.57     76.68 o 
   0   3   4      195.40      213.05      5.54 o 
   1   3   4     7009.15     7483.14     65.71 o 
   2   3   4      126.11      130.46      4.20 o 
   3   3   4     1130.27     1083.77     50.82 o 
   4   3   4      312.85      298.98     14.80 o 
   5   3   4     2197.55     2138.65     17.68 o 
   6   3   4      254.30      279.61     17.04 o 
   7   3   4       65.44       80.04      5.06 o 
   8   3   4      321.17      366.25     10.49 o 
   9   3   4      523.61      548.62      9.33 o 
  10   3   4      193.53      179.68      7.43 o 
  11   3   4      799.18      861.74     15.60 o 
  12   3   4      245.99      245.02     11.58 o 
  13   3   4       40.20       35.30     12.14 o 
  14   3   4       29.80       37.27     13.53 o 
  15   3   4      412.14      431.56     19.43 o 
  16   3   4      128.20      123.39     13.19 o 
  17   3   4       23.48       23.96     12.52 o 
  18   3   4       23.44       38.37     12.55 o 
  19   3   4      127.84      125.73     15.22 o 
 -18   4   4       14.46        8.88     17.91 o 
 -17   4   4        2.49       -6.17     16.69 o 
 -16   4   4       74.42       94.31     25.29 o 
 -15   4   4        3.67       -2.32     22.38 o 
 -14   4   4        9.35       25.42     21.14 o 
 -13   4   4       78.53       82.65     22.54 o 
 -12   4   4      349.04      344.90     26.11 o 
 -11   4   4       58.44       64.03     19.12 o 
 -10   4   4      155.50      138.06     19.25 o 
  -9   4   4      189.51      180.74     13.70 o 
  -8   4   4       96.33      109.59     11.44 o 
  -7   4   4      187.03      205.05     12.04 o 
  -6   4   4     1531.57     1500.82     30.76 o 
  -5   4   4       49.70       52.83      9.07 o 
  -4   4   4       69.49       71.29      7.58 o 
  -3   4   4     1839.63     2017.51     24.91 o 
  -2   4   4      135.78      202.52      9.75 o 
  -1   4   4      850.21      978.25     15.89 o 
   0   4   4       48.72       55.57      4.47 o 
   1   4   4      800.79      901.80     14.78 o 
   2   4   4      493.97      547.87     12.56 o 
   3   4   4     1058.33     1136.80     17.63 o 
   4   4   4       19.15       15.06      3.63 o 
   5   4   4       46.08       50.59      4.53 o 
   6   4   4     1030.13     1074.25     16.56 o 
   7   4   4      138.13      168.29      8.37 o 
   8   4   4      278.79      290.07     10.28 o 
   9   4   4      683.27      674.52     17.02 o 
  10   4   4      445.85      408.49     12.40 o 
  11   4   4       70.29       68.62      9.85 o 
  12   4   4      108.30      113.28     11.35 o 
  13   4   4      103.70       88.76     11.67 o 
  14   4   4       11.62       18.14     13.70 o 
  15   4   4        1.26        6.89     14.13 o 
  16   4   4       93.27       95.48     12.83 o 
  17   4   4        9.21        0.43     12.04 o 
  18   4   4        6.84       14.62     15.14 o 
 -17   5   4       15.08        2.16     18.58 o 
 -16   5   4       36.09       43.07     17.84 o 
 -15   5   4       43.19       32.09     17.52 o 
 -14   5   4      106.55      110.49     17.50 o 
 -13   5   4       86.21       73.97     16.19 o 
 -12   5   4      705.96      728.65     23.71 o 
 -11   5   4        2.26        8.51     14.09 o 
 -10   5   4      195.85      203.00     15.86 o 
  -9   5   4       92.41       79.71     13.31 o 
  -8   5   4       30.56       16.44     11.33 o 
  -7   5   4       83.53       76.35     11.36 o 
  -6   5   4      113.12      112.88      9.66 o 
  -5   5   4       37.12       35.40      8.58 o 
  -4   5   4      228.93      241.53     11.71 o 
  -3   5   4      103.03      106.20     10.10 o 
  -2   5   4      520.51      509.15     18.53 o 
  -1   5   4      326.90      290.22      8.56 o 
   0   5   4        0.27       -0.52      4.48 o 
   1   5   4      451.96      446.92      7.74 o 
   2   5   4      428.62      463.02     10.07 o 
   3   5   4      362.58      374.73     23.49 o 
   4   5   4      848.46      814.92     22.85 o 
   5   5   4       10.61        3.47      8.10 o 
   6   5   4       82.95       79.17      9.34 o 
   7   5   4       68.57       56.84     10.85 o 
   8   5   4        9.30        6.00     10.54 o 
   9   5   4      120.12      113.72     13.42 o 
  10   5   4      266.42      288.44     21.16 o 
  11   5   4        7.21       -4.50     13.06 o 
  12   5   4      575.28      618.00     21.06 o 
  13   5   4       23.61       36.33     14.57 o 
  14   5   4      257.63      279.00     24.77 o 
  15   5   4       23.22       28.83     19.90 o 
  16   5   4       36.10       38.79     22.44 o 
  17   5   4       13.58       58.81     24.55 o 
 -16   6   4       10.93       15.66     25.99 o 
 -15   6   4       11.80       15.05     25.36 o 
 -14   6   4       15.49       21.05     24.32 o 
 -13   6   4      183.93      189.86     26.66 o 
 -12   6   4        9.58       31.17     23.34 o 
 -11   6   4       46.07       54.42     23.58 o 
 -10   6   4      362.86      383.47     29.22 o 
  -9   6   4       94.38      104.91     22.53 o 
  -8   6   4       77.68       84.02     15.37 o 
  -7   6   4      567.57      635.17     21.12 o 
  -6   6   4      854.73      863.41     23.49 o 
  -5   6   4      350.88      414.81     18.65 o 
  -4   6   4      281.34      278.57     16.50 o 
  -3   6   4        6.87       -1.32     12.60 o 
  -2   6   4       68.25       89.02     13.16 o 
  -1   6   4      124.79      136.86     13.07 o 
   0   6   4      650.66      633.88     15.99 o 
   1   6   4      183.50      177.07     11.74 o 
   2   6   4      193.45      196.76     12.26 o 
   3   6   4       17.80       18.33      8.03 o 
   4   6   4      469.11      456.25     11.80 o 
   5   6   4     1101.65     1070.36     18.17 o 
   6   6   4      965.53     1087.76     60.92 o 
   7   6   4      646.66      720.48     29.55 o 
   8   6   4      256.43      265.15     15.73 o 
   9   6   4       60.27       68.96     14.54 o 
  10   6   4      130.23      119.45     15.57 o 
  11   6   4       70.64       93.73     15.65 o 
  12   6   4       35.38       46.85     19.60 o 
  13   6   4      206.88      211.20     33.24 o 
  14   6   4        8.56       20.30     23.76 o 
  15   6   4        4.71       30.78     23.00 o 
  16   6   4        6.43       42.67     24.09 o 
 -14   7   4        7.00       46.33     28.10 o 
 -13   7   4       42.19       77.54     25.90 o 
 -12   7   4       28.41       42.37     23.92 o 
 -11   7   4       39.57       41.22     22.68 o 
 -10   7   4       25.70       43.38     22.90 o 
  -9   7   4       24.56       30.57     21.65 o 
  -8   7   4       38.45       48.23     22.40 o 
  -7   7   4       29.00       36.15     24.12 o 
  -6   7   4       72.79       48.86     15.50 o 
  -5   7   4       29.36       32.76     15.13 o 
  -4   7   4       50.33       78.82     16.15 o 
  -3   7   4      780.52      868.31     23.59 o 
  -2   7   4       11.31       20.01     15.11 o 
  -1   7   4      109.45       67.71     15.27 o 
   0   7   4       85.49       57.69     12.62 o 
   1   7   4      350.64      336.33     16.87 o 
   2   7   4       40.79       37.32     12.57 o 
   3   7   4      587.21      612.57     17.58 o 
   4   7   4       78.71      121.99     13.48 o 
   5   7   4       45.95       56.83     11.59 o 
   6   7   4       87.34       92.85     16.65 o 
   7   7   4       94.09       94.88     15.02 o 
   8   7   4       12.73       22.44     21.23 o 
   9   7   4        9.37        8.09     13.92 o 
  10   7   4        7.50       14.89     14.51 o 
  11   7   4      145.47      158.86     29.47 o 
  12   7   4       67.93       55.05     29.87 o 
  13   7   4      151.14      184.44     28.34 o 
  14   7   4       25.52       36.17     39.98 o 
 -12   8   4       25.62       18.41     26.91 o 
 -11   8   4        3.42        0.99     25.99 o 
 -10   8   4        7.42       14.42     23.65 o 
  -9   8   4       33.99       29.79     24.16 o 
  -8   8   4       20.06       -7.28     23.72 o 
  -7   8   4       27.09        6.74     23.22 o 
  -6   8   4       53.90       40.86     23.65 o 
  -5   8   4       66.79       35.64     22.13 o 
  -4   8   4       14.93      -13.35     21.24 o 
  -3   8   4       37.93       16.95     19.70 o 
  -2   8   4       14.73       14.02     14.46 o 
  -1   8   4       15.27        9.81     13.72 o 
   0   8   4      123.69      113.11     12.84 o 
   1   8   4       54.32       24.39     12.13 o 
   2   8   4       33.35       11.04     12.16 o 
   3   8   4       59.00       54.65     12.51 o 
   4   8   4       12.65        9.25     11.71 o 
   5   8   4       24.15       37.91     23.25 o 
   6   8   4       36.51       27.35     22.24 o 
   7   8   4       89.84       96.06     23.83 o 
   8   8   4       17.68       10.63     21.91 o 
   9   8   4       11.56        9.76     21.29 o 
  10   8   4        9.89       11.72     25.84 o 
  11   8   4        0.99      -22.73     22.73 o 
  12   8   4        6.94        5.04     24.52 o 
  -9   9   4        3.80      -22.80     27.26 o 
  -8   9   4        2.50      -21.31     25.03 o 
  -7   9   4        6.57      -26.64     26.64 o 
  -5   9   4        3.53      -16.59     23.63 o 
  -4   9   4       11.87        7.98     21.84 o 
  -3   9   4        5.64        8.08     22.40 o 
  -2   9   4       26.98       53.07     21.97 o 
  -1   9   4       49.29      113.60     23.76 o 
   0   9   4        9.63       29.62     22.31 o 
   1   9   4       19.02       -3.71     16.60 o 
   2   9   4       10.70       10.18     14.52 o 
   3   9   4        4.21        5.16     12.24 o 
   4   9   4       10.61       14.75     15.71 o 
   5   9   4        4.45       13.94     24.12 o 
   6   9   4        2.19      -17.13     23.38 o 
   7   9   4        5.15       28.30     25.83 o 
   8   9   4        8.93       46.32     25.54 o 
   9   9   4        1.76       40.08     25.49 o 
  -2  10   4        2.02       26.74     24.82 o 
  -1  10   4       51.49      103.86     27.35 o 
   0  10   4       39.42       87.78     27.17 o 
   1  10   4       52.68       43.14     25.99 o 
   2  10   4        5.55       -1.44     17.04 o 
 -20   1   5       42.50       30.45     36.18 o 
 -19   1   5       29.22       31.13     17.39 o 
 -18   1   5       27.47       15.87     16.58 o 
 -17   1   5       40.15       13.59     15.72 o 
 -16   1   5       33.05       25.16     15.44 o 
 -15   1   5       21.49        1.78     14.46 o 
 -14   1   5        1.26      -10.47     13.44 o 
 -13   1   5      638.98      598.39     20.42 o 
 -12   1   5      167.30      132.98     14.02 o 
 -11   1   5      436.45      443.80     16.76 o 
 -10   1   5      173.26      187.26     12.97 o 
  -9   1   5       16.88       16.57      9.02 o 
  -8   1   5      356.08      371.40     11.07 o 
  -7   1   5      683.21      768.95     11.57 o 
  -6   1   5      117.60      120.81      5.30 o 
  -5   1   5      175.26      195.51      5.46 o 
  -4   1   5     3497.41     3334.51     31.32 o 
  -3   1   5     2167.31     2111.35     20.16 o 
  -2   1   5     2005.68     1928.60     30.96 o 
  -1   1   5     4621.90     4697.14     24.27 o 
   0   1   5      127.71      132.07      4.44 o 
   1   1   5     1602.34     1494.68     51.96 o 
   2   1   5     1902.08     1775.46     33.67 o 
   3   1   5     1001.49      922.64     31.26 o 
   4   1   5     1988.04     1903.88     13.74 o 
   5   1   5      462.16      503.74      7.65 o 
   6   1   5      240.75      226.73      6.42 o 
   7   1   5      190.43      218.15     16.12 o 
   8   1   5      666.97      670.31     10.22 o 
   9   1   5       21.04       19.49      5.38 o 
  10   1   5      640.34      624.47     11.06 o 
  11   1   5      142.30      162.14     10.52 o 
  12   1   5      606.15      533.14     15.09 o 
  13   1   5      190.58      195.89     29.91 o 
  14   1   5        3.92        0.30      9.06 o 
  15   1   5       12.95        7.61     11.94 o 
  16   1   5       38.15       26.74     11.08 o 
  17   1   5      116.84      124.20     12.78 o 
  18   1   5       45.92       34.16     12.53 o 
  19   1   5        8.17        4.78     12.49 o 
  20   1   5       26.38       36.51     18.87 o 
 -19   2   5       20.56        3.86     20.03 o 
 -18   2   5       66.90       42.38     17.82 o 
 -17   2   5      162.88      148.10     41.74 o 
 -16   2   5       51.69       32.26     24.03 o 
 -15   2   5        3.93        3.94     15.12 o 
 -14   2   5        3.93        0.44     15.28 o 
 -13   2   5       26.34       24.08     12.89 o 
 -12   2   5       14.41       31.06     15.05 o 
 -11   2   5      922.28      915.59     20.96 o 
 -10   2   5      809.88      797.62     18.49 o 
  -9   2   5      175.56      154.97     10.91 o 
  -8   2   5      770.51      759.98     12.30 o 
  -7   2   5     1625.42     1712.96     22.70 o 
  -6   2   5     2021.62     2055.39     31.58 o 
  -5   2   5     1743.23     1785.06     24.18 o 
  -4   2   5      918.71      909.87     17.82 o 
  -3   2   5      739.49      741.50     11.36 o 
  -2   2   5       98.44       92.48      9.78 o 
  -1   2   5     4174.45     4013.34     71.99 o 
   0   2   5      843.17      827.97      8.56 o 
   1   2   5     7524.52     7049.30     32.77 o 
   2   2   5      337.91      325.87     12.46 o 
   3   2   5      244.51      251.93     15.57 o 
   4   2   5      709.43      655.95     12.25 o 
   5   2   5     1610.92     1646.21     11.92 o 
   6   2   5     1673.66     1691.71     11.16 o 
   7   2   5     2800.42     2834.47     42.48 o 
   8   2   5     1573.54     1604.10     19.05 o 
   9   2   5      561.80      545.92     13.35 o 
  10   2   5      235.41      246.57     14.97 o 
  11   2   5      262.61      255.07     16.98 o 
  12   2   5       47.52       42.55     13.10 o 
  13   2   5       23.61       34.48     11.98 o 
  14   2   5       14.10       17.50     12.37 o 
  15   2   5       12.32       -4.60     13.06 o 
  16   2   5      114.08      105.07     15.24 o 
  17   2   5       44.19       31.13     11.52 o 
  18   2   5       70.21       62.59     12.86 o 
  19   2   5       55.88       68.04     13.64 o 
 -19   3   5       43.72       26.97     24.96 o 
 -18   3   5       13.11       15.86     23.99 o 
 -17   3   5        5.20       -7.01     24.25 o 
 -16   3   5        1.55      -21.43     30.74 o 
 -15   3   5       16.11        2.80     22.89 o 
 -14   3   5      199.45      178.45     15.90 o 
 -13   3   5      392.87      362.53     17.52 o 
 -12   3   5      116.83       85.26     13.39 o 
 -11   3   5       25.09       21.59     10.62 o 
 -10   3   5      276.89      264.34     13.47 o 
  -9   3   5      136.92      132.59     16.03 o 
  -8   3   5      259.13      241.41     16.05 o 
  -7   3   5      292.57      296.35      8.42 o 
  -6   3   5      398.72      371.04     17.77 o 
  -5   3   5     4571.73     4693.42     29.62 o 
  -4   3   5      130.04      144.66      7.44 o 
  -3   3   5      320.55      339.12      5.53 o 
  -2   3   5     1816.67     1815.48     34.26 o 
  -1   3   5      272.50      304.61      7.10 o 
   0   3   5     5266.78     5445.57     72.56 o 
   1   3   5      921.91      913.87     18.86 o 
   2   3   5     2924.86     2997.15     26.71 o 
   3   3   5      568.71      537.45      8.04 o 
   4   3   5      263.69      289.14      7.08 o 
   5   3   5     1886.93     2000.54     69.58 o 
   6   3   5      801.25      729.34      9.66 o 
   7   3   5      345.55      301.43      8.01 o 
   8   3   5      121.05      127.12      8.74 o 
   9   3   5      308.31      307.00     11.08 o 
  10   3   5       87.48       86.72      9.00 o 
  11   3   5       28.80       26.43      8.61 o 
  12   3   5       68.25       80.82     12.39 o 
  13   3   5      206.68      203.58     15.24 o 
  14   3   5      156.78      159.43     15.30 o 
  15   3   5       59.45       23.39     14.88 o 
  16   3   5        5.34        2.31     21.58 o 
  17   3   5        9.11       10.34     11.99 o 
  18   3   5       21.65       19.91     12.55 o 
  19   3   5       13.49       36.38     13.78 o 
 -18   4   5       17.85       28.08     28.45 o 
 -17   4   5       17.83       23.84     23.90 o 
 -16   4   5       19.40       42.28     24.69 o 
 -15   4   5       11.10       32.59     21.86 o 
 -14   4   5       38.37       13.55     21.51 o 
 -13   4   5      248.56      259.94     26.12 o 
 -12   4   5      730.44      702.56     32.85 o 
 -11   4   5     1081.56     1086.13     35.79 o 
 -10   4   5      202.76      192.89     20.39 o 
  -9   4   5      416.69      429.46     23.54 o 
  -8   4   5      395.54      375.91     21.36 o 
  -7   4   5      232.19      247.87     13.20 o 
  -6   4   5      382.87      428.05     15.74 o 
  -5   4   5        1.81        0.92      8.65 o 
  -4   4   5       97.39       90.94      9.13 o 
  -3   4   5     1210.56     1394.25     52.46 o 
  -2   4   5      244.22      273.54      9.04 o 
  -1   4   5     1024.13     1012.28     25.14 o 
   0   4   5      534.23      673.69      8.35 o 
   1   4   5      385.44      417.70     15.53 o 
   2   4   5      837.19      822.22      8.49 o 
   3   4   5      491.36      501.59     35.12 o 
   4   4   5      346.61      319.52      6.42 o 
   5   4   5        5.69       -0.70      5.12 o 
   6   4   5      709.39      676.64     10.98 o 
   7   4   5      588.14      520.65     11.36 o 
   8   4   5      185.20      168.44     14.08 o 
   9   4   5     1193.29     1223.49     22.87 o 
  10   4   5      108.89       96.28      9.55 o 
  11   4   5      291.71      242.77     15.16 o 
  12   4   5      796.55      751.80     17.41 o 
  13   4   5      262.25      253.76     24.70 o 
  14   4   5       27.58       21.96     13.53 o 
  15   4   5       10.03       12.03     13.27 o 
  16   4   5       20.42       16.43     14.45 o 
  17   4   5        4.81        2.52     12.00 o 
  18   4   5       62.92       59.46     14.13 o 
 -17   5   5       42.66       31.23     18.82 o 
 -16   5   5       32.20       30.76     19.45 o 
 -15   5   5      244.10      285.58     21.11 o 
 -14   5   5       15.79       16.40     16.20 o 
 -13   5   5      539.35      611.05     23.87 o 
 -12   5   5      282.71      301.70     19.35 o 
 -11   5   5      639.27      599.54     39.83 o 
 -10   5   5       73.21       65.92     14.31 o 
  -9   5   5      490.37      564.31     21.95 o 
  -8   5   5       98.35       80.10     12.31 o 
  -7   5   5      198.23      220.12     13.52 o 
  -6   5   5       22.07       18.04     10.83 o 
  -5   5   5     1402.15     1542.53     41.62 o 
  -4   5   5      105.13      104.95      9.42 o 
  -3   5   5     1357.41     1437.33     18.07 o 
  -2   5   5      158.22      175.75      9.49 o 
  -1   5   5      321.44      306.32     12.74 o 
   0   5   5       10.81       -0.93      4.69 o 
   1   5   5     1159.86     1161.55     34.14 o 
   2   5   5      285.73      277.39      8.45 o 
   3   5   5      396.72      422.55     19.77 o 
   4   5   5      105.84       86.79      7.59 o 
   5   5   5     2025.77     2002.21     22.79 o 
   6   5   5       23.21        8.50     10.60 o 
   7   5   5      209.27      182.99     17.23 o 
   8   5   5       26.81       18.36     12.58 o 
   9   5   5      132.93      133.99     19.77 o 
  10   5   5      163.20      153.05     14.92 o 
  11   5   5     2049.84     1976.80     43.14 o 
  12   5   5       76.67       82.48     20.99 o 
  13   5   5      191.06      222.41     24.50 o 
  14   5   5        4.82        1.45     18.97 o 
  15   5   5      142.31      159.92     23.10 o 
  16   5   5       43.82       59.01     23.41 o 
  17   5   5      157.65      201.23     27.77 o 
 -16   6   5       26.58       37.95     26.67 o 
 -15   6   5      144.75      168.92     29.42 o 
 -14   6   5       68.37       87.37     26.60 o 
 -13   6   5       86.70      101.38     25.26 o 
 -12   6   5       71.78       54.39     23.39 o 
 -11   6   5      257.87      293.59     28.58 o 
 -10   6   5      132.12      118.76     25.30 o 
  -9   6   5      317.95      298.81     27.40 o 
  -8   6   5       34.25       28.58     15.88 o 
  -7   6   5      810.30      831.38     25.59 o 
  -6   6   5      454.85      486.91     20.08 o 
  -5   6   5      678.29      769.39     22.97 o 
  -4   6   5       61.32       76.72     14.34 o 
  -3   6   5      181.09      169.77     14.98 o 
  -2   6   5      412.44      429.57     26.32 o 
  -1   6   5       35.82       34.51     12.42 o 
   0   6   5      298.93      304.53     22.61 o 
   1   6   5       22.05        6.21     10.60 o 
   2   6   5     1519.20     1503.92     21.07 o 
   3   6   5       56.53       51.46      8.42 o 
   4   6   5       41.47       36.40      8.67 o 
   5   6   5      659.15      643.25     13.23 o 
   6   6   5      263.00      228.17     12.93 o 
   7   6   5      624.51      595.22     32.20 o 
   8   6   5       10.47       -3.34     13.36 o 
   9   6   5      812.59      733.73     22.14 o 
  10   6   5       86.13       73.91     15.20 o 
  11   6   5       73.57       68.90     24.45 o 
  12   6   5      179.10      141.88     16.21 o 
  13   6   5       26.99       17.65     29.19 o 
  14   6   5       19.19       31.57     20.60 o 
  15   6   5      179.58      240.27     27.29 o 
  16   6   5       73.20      120.43     26.73 o 
 -14   7   5        2.66       23.42     25.03 o 
 -13   7   5       96.69      131.55     27.87 o 
 -12   7   5       52.76       73.29     24.43 o 
 -11   7   5       42.95       54.14     24.54 o 
 -10   7   5       51.89       29.07     22.92 o 
  -9   7   5       90.95      106.75     24.69 o 
  -8   7   5      157.59      163.49     25.83 o 
  -7   7   5      459.79      506.98     22.12 o 
  -6   7   5       78.45       55.79     29.51 o 
  -5   7   5     1030.73     1093.98     26.85 o 
  -4   7   5      589.11      518.57     21.18 o 
  -3   7   5     1131.72     1118.08     50.55 o 
  -2   7   5      296.18      300.34     18.22 o 
  -1   7   5      106.61      104.56     28.06 o 
   0   7   5       39.39        6.27     12.25 o 
   1   7   5      167.79      145.90     13.82 o 
   2   7   5      234.29      225.95     14.74 o 
   3   7   5     1680.67     1671.98     41.53 o 
   4   7   5      224.15      193.93     14.03 o 
   5   7   5      978.11     1022.06     26.41 o 
   6   7   5       21.62       20.19     11.51 o 
   7   7   5      533.82      576.06     21.05 o 
   8   7   5       85.79       73.40     23.73 o 
   9   7   5       40.20       34.05     16.62 o 
  10   7   5       75.62       74.70     20.21 o 
  11   7   5      159.12      168.94     26.18 o 
  12   7   5       59.79       47.75     32.99 o 
  13   7   5       96.48      103.75     23.49 o 
  14   7   5        7.10       22.04     23.45 o 
 -12   8   5       16.83       26.69     26.09 o 
 -11   8   5        5.50       -9.45     24.59 o 
 -10   8   5       13.84       33.18     23.07 o 
  -9   8   5       35.83       35.84     24.16 o 
  -8   8   5       34.07       21.49     23.19 o 
  -7   8   5      243.70      232.81     27.84 o 
  -6   8   5        3.74      -12.88     22.28 o 
  -5   8   5      148.73      124.63     25.05 o 
  -4   8   5       31.09       17.56     15.25 o 
  -3   8   5       98.44       73.42     18.16 o 
  -2   8   5       37.48       15.36     13.80 o 
  -1   8   5      374.78      355.76     18.82 o 
   0   8   5       17.70       15.10     14.39 o 
   1   8   5      101.60       86.36     14.90 o 
   2   8   5       24.77       10.44     12.03 o 
   3   8   5      145.04      155.47     13.85 o 
   4   8   5       22.52       26.59     11.72 o 
   5   8   5      208.59      250.73     18.93 o 
   6   8   5        1.55       -1.46     21.38 o 
   7   8   5      122.58      122.19     23.73 o 
   8   8   5        9.39       27.90     22.36 o 
   9   8   5      122.83      121.46     38.41 o 
  10   8   5        5.19       -4.33     14.13 o 
  11   8   5       16.56      -19.47     49.58 o 
  12   8   5       15.70       16.65     27.45 o 
  -7   9   5       62.61       -1.12     26.01 o 
  -5   9   5       42.49       31.07     23.88 o 
  -4   9   5       42.60      -10.35     23.20 o 
  -3   9   5        4.77      -21.33     21.33 o 
  -2   9   5       15.95       42.14     22.55 o 
  -1   9   5       41.68       82.99     23.23 o 
   0   9   5        2.31       13.80     15.65 o 
   1   9   5       19.29       22.76     18.44 o 
   2   9   5       25.18        8.81     12.14 o 
   3   9   5        2.07        1.67     12.33 o 
   4   9   5       32.68       35.62     33.60 o 
   5   9   5       88.43       74.94     26.38 o 
   6   9   5       12.15       20.62     23.67 o 
   7   9   5       49.03       64.22     25.95 o 
   8   9   5        4.22       -6.55     24.37 o 
  -1  10   5       61.18       94.16     27.63 o 
   0  10   5       43.18       49.97     24.97 o 
   1  10   5       16.86       34.39     24.96 o 
 -20   0   6       35.98       14.78     29.99 o 
 -19   0   6      192.38      190.16     31.94 o 
 -18   0   6        3.09        5.10     25.86 o 
 -17   0   6       55.14       49.96     24.73 o 
 -16   0   6      296.05      265.30     27.80 o 
 -15   0   6       34.12       38.29     21.62 o 
 -14   0   6     1300.21     1330.08     40.83 o 
 -13   0   6       48.53       45.87     19.18 o 
 -12   0   6     1285.70     1218.31     35.61 o 
 -11   0   6      336.02      414.95     23.13 o 
 -10   0   6     1820.74     1857.79     38.22 o 
  -9   0   6      501.55      533.38     22.64 o 
  -8   0   6     2118.60     2340.60     39.44 o 
  -7   0   6     1622.51     1829.98     19.83 o 
  -6   0   6      207.42      233.56     20.09 o 
  -5   0   6    39273.96    42504.68     80.21 o 
  -4   0   6    20015.48    21393.39     88.37 o 
  -3   0   6     9107.43    10475.93     59.82 o 
  -2   0   6     2246.12     2447.95     28.79 o 
  -1   0   6      352.46      321.36     12.98 o 
   0   0   6       62.16       49.52      9.10 o 
   1   0   6     1279.48     1336.81     49.10 o 
   2   0   6     3008.14     3108.15     43.45 o 
   3   0   6     8765.33     9634.88    119.32 o 
   4   0   6    22421.83    23455.08     78.07 o 
   5   0   6    40121.40    43451.23    115.87 o 
   6   0   6      700.31      674.83     44.98 o 
   7   0   6     3236.52     3194.26     20.50 o 
   8   0   6     2649.17     3037.47     25.33 o 
   9   0   6      464.37      535.02     17.09 o 
  10   0   6     1319.82     1432.65     34.08 o 
  11   0   6      136.07      187.51     14.94 o 
  12   0   6      887.56      903.18     25.47 o 
  13   0   6      154.87      142.31     17.40 o 
  14   0   6      659.50      686.40     26.16 o 
  15   0   6       77.81       53.31     16.69 o 
  16   0   6       84.48       72.95     13.78 o 
  17   0   6       23.63       19.72     12.58 o 
  18   0   6        4.03       -7.02     21.96 o 
  19   0   6      155.06      150.56     28.10 o 
  20   0   6       13.15       28.04     27.32 o 
 -20   1   6      188.01      218.44     33.13 o 
 -19   1   6       46.28       50.79     20.17 o 
 -18   1   6      121.73      112.22     19.74 o 
 -17   1   6       31.39       26.46     16.92 o 
 -16   1   6      657.93      647.19     24.44 o 
 -15   1   6      116.41      102.02     15.90 o 
 -14   1   6       87.21       78.87     14.93 o 
 -13   1   6      682.43      709.52     21.80 o 
 -12   1   6     1696.28     1704.95     28.92 o 
 -11   1   6      880.17      833.68     20.58 o 
 -10   1   6     3809.12     3928.61     37.66 o 
  -9   1   6        6.37        1.88     10.02 o 
  -8   1   6      792.33      924.40     15.02 o 
  -7   1   6    13878.13    14331.34    120.72 o 
  -6   1   6     5416.17     5741.07     63.65 o 
  -5   1   6     1053.29     1138.41     12.31 o 
  -4   1   6     3472.77     3593.34     56.66 o 
  -3   1   6     2488.83     2476.78     38.29 o 
  -2   1   6     2440.26     2524.32     36.12 o 
  -1   1   6    25512.21    27823.36     87.26 o 
   0   1   6     6153.83     5842.04     22.81 o 
   1   1   6    21242.53    22323.43    163.42 o 
   2   1   6      805.02      902.88     22.82 o 
   3   1   6     3451.21     3321.35     20.72 o 
   4   1   6     3315.95     3376.39     44.37 o 
   5   1   6     2114.65     2193.56     12.48 o 
   6   1   6     8089.37     8221.92     35.91 o 
   7   1   6    10927.87    12534.11    117.03 o 
   8   1   6     2142.32     2203.99     29.80 o 
   9   1   6       17.15       11.36      5.62 o 
  10   1   6     5170.29     5270.63     35.38 o 
  11   1   6      590.13      654.29     15.32 o 
  12   1   6     1547.48     1626.80     23.00 o 
  13   1   6      273.22      339.53     14.10 o 
  14   1   6      249.97      269.75     46.57 o 
  15   1   6       73.08       70.72     10.20 o 
  16   1   6      731.87      733.71     22.37 o 
  17   1   6        8.66      -11.83     14.76 o 
  18   1   6      197.56      203.67     14.83 o 
  19   1   6       61.40       58.79     13.45 o 
  20   1   6      280.80      300.56     18.20 o 
 -19   2   6       25.29       35.58     18.15 o 
 -18   2   6       12.82       27.10     23.82 o 
 -17   2   6        9.75       26.66     23.59 o 
 -16   2   6       17.54       15.22     15.31 o 
 -15   2   6       87.88       94.55     17.13 o 
 -14   2   6       82.17       70.85     22.46 o 
 -13   2   6      400.60      388.17     30.13 o 
 -12   2   6     1113.11     1034.53     37.85 o 
 -11   2   6      265.77      270.51     14.38 o 
 -10   2   6       73.70       69.90     10.62 o 
  -9   2   6      140.05      124.71     10.43 o 
  -8   2   6      181.36      176.04     12.02 o 
  -7   2   6      233.88      253.98      8.02 o 
  -6   2   6      125.77      124.89      7.60 o 
  -5   2   6     3337.18     3322.40     42.48 o 
  -4   2   6      415.30      380.46     27.31 o 
  -3   2   6     1315.51     1129.28     23.55 o 
  -2   2   6     1495.45     1401.58     54.82 o 
  -1   2   6      376.06      278.31      6.35 o 
   0   2   6     2732.27     2726.15     39.04 o 
   1   2   6      430.23      400.50      6.53 o 
   2   2   6     4401.16     4068.39     75.05 o 
   3   2   6      363.16      286.61     27.76 o 
   4   2   6     1110.48     1075.35     15.26 o 
   5   2   6     3103.47     3227.90     24.99 o 
   6   2   6      310.82      254.30      5.04 o 
   7   2   6       75.92       61.43      4.48 o 
   8   2   6      671.07      624.55     13.43 o 
   9   2   6       37.80       28.09      5.56 o 
  10   2   6       39.21       40.11      6.63 o 
  11   2   6      149.27      183.59     12.95 o 
  12   2   6     2284.89     2277.47     48.41 o 
  13   2   6      540.40      555.05     25.72 o 
  14   2   6      247.16      235.64     16.03 o 
  15   2   6       29.62       17.05     12.93 o 
  16   2   6       60.79       48.87     14.39 o 
  17   2   6       21.05       15.14     12.48 o 
  18   2   6       38.49       29.50     12.27 o 
  19   2   6        8.07       15.65     12.59 o 
 -19   3   6       12.39       12.66     18.42 o 
 -18   3   6        9.75        8.06     17.04 o 
 -17   3   6       11.07        3.62     16.04 o 
 -16   3   6       49.75       26.68     15.12 o 
 -15   3   6      191.95      175.23     46.90 o 
 -14   3   6      109.64      110.85     32.31 o 
 -13   3   6      231.90      206.69     19.44 o 
 -12   3   6       71.75       86.08     13.54 o 
 -11   3   6      405.54      395.85     16.38 o 
 -10   3   6     1854.63     1863.92     26.71 o 
  -9   3   6      441.95      429.00     14.67 o 
  -8   3   6       15.38       18.72      8.36 o 
  -7   3   6      611.53      646.36     11.24 o 
  -6   3   6      386.38      419.44     16.71 o 
  -5   3   6      220.92      239.70      9.43 o 
  -4   3   6      134.64      128.14      4.88 o 
  -3   3   6      918.04     1016.25      9.43 o 
  -2   3   6       98.05       98.26     10.00 o 
  -1   3   6     3797.94     4028.98     44.08 o 
   0   3   6     5455.25     6177.98    116.35 o 
   1   3   6     3612.79     3993.98     45.91 o 
   2   3   6      362.81      347.52      6.99 o 
   3   3   6      394.54      531.93     21.09 o 
   4   3   6       38.31       41.41      4.82 o 
   5   3   6      751.96      783.45     10.43 o 
   6   3   6     1294.39     1315.64     31.90 o 
   7   3   6     1112.26     1126.45     36.03 o 
   8   3   6       42.71       41.27      4.78 o 
   9   3   6      642.99      717.99     23.89 o 
  10   3   6     1624.78     1691.45     23.90 o 
  11   3   6      341.08      407.66     21.15 o 
  12   3   6       35.06       22.03     11.63 o 
  13   3   6      192.36      189.92     14.48 o 
  14   3   6       96.26      101.26     18.41 o 
  15   3   6      108.89       93.79     15.01 o 
  16   3   6      104.88      116.73     25.62 o 
  17   3   6        3.12       -3.44     14.29 o 
  18   3   6       35.82       25.25     12.99 o 
  19   3   6        6.86       19.24     13.54 o 
 -18   4   6       51.43       60.23     27.68 o 
 -17   4   6        0.58       10.70     24.09 o 
 -16   4   6        2.27        0.51     23.30 o 
 -15   4   6        4.25        7.36     23.15 o 
 -14   4   6      135.53      137.35     24.51 o 
 -13   4   6      112.21      114.34     23.94 o 
 -12   4   6      737.61      731.21     35.17 o 
 -11   4   6       28.80       33.52     20.97 o 
 -10   4   6      210.22      197.02     21.50 o 
  -9   4   6      253.41      272.81     20.99 o 
  -8   4   6      253.11      213.48     19.65 o 
  -7   4   6      679.29      626.70     24.53 o 
  -6   4   6      920.82      913.95     18.93 o 
  -5   4   6      996.87     1039.32     73.95 o 
  -4   4   6      762.01      718.74     15.71 o 
  -3   4   6       24.13       14.95      7.03 o 
  -2   4   6     1495.95     1578.69     21.82 o 
  -1   4   6      144.77      176.23      6.85 o 
   0   4   6        1.87        1.34      4.73 o 
   1   4   6      474.28      448.62     11.66 o 
   2   4   6     1958.39     2019.63     23.47 o 
   3   4   6       20.78       11.44      5.38 o 
   4   4   6      371.15      355.97     11.87 o 
   5   4   6     1223.41     1293.80     22.32 o 
   6   4   6      443.20      450.73     16.83 o 
   7   4   6      452.71      452.16     11.04 o 
   8   4   6      837.52      796.12     14.15 o 
   9   4   6       89.65       65.06      9.15 o 
  10   4   6      209.61      220.60     11.07 o 
  11   4   6       16.54       20.59      9.51 o 
  12   4   6      778.85      760.60     21.05 o 
  13   4   6      152.93      143.94     14.73 o 
  14   4   6      273.42      251.08     17.00 o 
  15   4   6       12.55        0.08     13.09 o 
  16   4   6        2.51       -8.17     13.72 o 
  17   4   6        0.83       -2.55     14.38 o 
  18   4   6       65.07       60.73     13.54 o 
 -17   5   6        8.38       10.24     18.49 o 
 -16   5   6       10.21       -0.67     17.85 o 
 -15   5   6       33.44       31.54     17.01 o 
 -14   5   6        2.58       -7.69     16.11 o 
 -13   5   6       37.81       43.28     15.94 o 
 -12   5   6       34.44       29.17     15.70 o 
 -11   5   6      130.90      140.85     16.45 o 
 -10   5   6      363.68      349.44     25.35 o 
  -9   5   6       19.82       18.59     12.66 o 
  -8   5   6       95.35       87.02     13.18 o 
  -7   5   6       55.30       39.01     11.71 o 
  -6   5   6      752.12      768.70     63.51 o 
  -5   5   6      191.64      215.08     12.54 o 
  -4   5   6     1778.92     1819.36     43.12 o 
  -3   5   6      469.57      427.04     20.26 o 
  -2   5   6      233.75      235.87     10.35 o 
  -1   5   6       50.33       41.66      8.23 o 
   0   5   6      783.85      810.83     27.12 o 
   1   5   6      182.31      167.40      9.17 o 
   2   5   6      238.53      252.58      8.22 o 
   3   5   6      859.39      813.18     18.58 o 
   4   5   6     1271.88     1412.40     19.79 o 
   5   5   6      649.83      609.61     12.97 o 
   6   5   6     1491.54     1533.32     25.18 o 
   7   5   6       64.11       38.91      9.50 o 
   8   5   6       64.82       63.78     14.78 o 
   9   5   6       10.58        1.26     11.70 o 
  10   5   6      395.11      423.14     17.82 o 
  11   5   6       53.00       52.63     19.13 o 
  12   5   6       84.32       48.45     13.70 o 
  13   5   6       41.68       51.30     21.50 o 
  14   5   6        8.04      -18.83     18.83 o 
  15   5   6        9.91        2.81     20.43 o 
  16   5   6       35.06       40.32     21.75 o 
  17   5   6        4.46       -8.18     21.52 o 
 -16   6   6        4.98       -4.29     27.75 o 
 -15   6   6       46.79       57.30     27.17 o 
 -14   6   6       17.00        7.51     24.82 o 
 -13   6   6       15.17       14.75     23.34 o 
 -12   6   6       81.56       78.10     25.20 o 
 -11   6   6       75.09       65.90     24.12 o 
 -10   6   6      100.80       94.11     24.52 o 
  -9   6   6      426.27      432.95     29.48 o 
  -8   6   6      338.84      348.18     19.44 o 
  -7   6   6       35.08       40.43     15.45 o 
  -6   6   6      161.57      190.11     16.69 o 
  -5   6   6       33.26       42.45     14.43 o 
  -4   6   6        9.32       12.82     13.89 o 
  -3   6   6      150.14      150.46     15.43 o 
  -2   6   6       34.15       30.58     13.78 o 
  -1   6   6      171.69      160.00     19.96 o 
   0   6   6       78.01       81.15     21.70 o 
   1   6   6      386.88      372.41     14.04 o 
   2   6   6       24.46       20.88     10.64 o 
   3   6   6       73.81       79.50      8.61 o 
   4   6   6        4.89       -6.17      8.47 o 
   5   6   6       57.34       54.39     11.23 o 
   6   6   6       47.65       38.28     11.21 o 
   7   6   6       13.95       17.84     12.08 o 
   8   6   6      374.88      339.84     17.57 o 
   9   6   6      491.89      518.06     27.44 o 
  10   6   6      148.34      152.36     15.36 o 
  11   6   6       74.24       54.01     14.38 o 
  12   6   6       43.20       24.19     14.68 o 
  13   6   6        4.67        5.45     19.97 o 
  14   6   6       13.19       31.91     21.96 o 
  15   6   6       62.51       64.67     23.66 o 
  16   6   6       11.32       23.28     22.59 o 
 -14   7   6       13.89       46.01     27.29 o 
 -13   7   6        8.45       36.00     24.04 o 
 -12   7   6      126.16      109.53     27.18 o 
 -11   7   6       99.68      109.20     26.59 o 
 -10   7   6       22.93       20.00     23.31 o 
  -9   7   6        2.72       22.00     23.01 o 
  -8   7   6       51.69       75.59     17.41 o 
  -7   7   6       35.29       54.45     16.74 o 
  -6   7   6      380.88      386.50     20.65 o 
  -5   7   6      295.53      315.19     19.54 o 
  -4   7   6       81.67      101.94     16.72 o 
  -3   7   6      104.06      114.26     16.71 o 
  -2   7   6      568.95      493.22     20.44 o 
  -1   7   6        5.78        3.39     14.08 o 
   0   7   6      649.99      699.00     22.92 o 
   1   7   6       17.83       -4.48     12.02 o 
   2   7   6      440.19      457.83     16.79 o 
   3   7   6      381.32      394.21     15.95 o 
   4   7   6      280.15      267.14     14.85 o 
   5   7   6      136.08      145.94     17.80 o 
   6   7   6      104.18      121.36     13.11 o 
   7   7   6      122.19      118.09     15.20 o 
   8   7   6       19.62       38.31     13.83 o 
   9   7   6        1.16       -0.35     13.56 o 
  10   7   6       45.50       32.58     19.84 o 
  11   7   6       29.76       29.87     15.16 o 
  12   7   6       62.11       38.95     15.05 o 
  13   7   6        8.62      -23.59     48.50 o 
  14   7   6       46.83       77.42     25.29 o 
 -11   8   6        4.11       31.64     25.96 o 
 -10   8   6       20.27       20.47     21.85 o 
  -9   8   6       10.16       14.94     26.01 o 
  -8   8   6        9.67       18.83     24.43 o 
  -7   8   6        9.20       12.91     23.37 o 
  -6   8   6        3.76      -10.80     23.61 o 
  -5   8   6       29.52       20.01     15.31 o 
  -4   8   6       83.54       61.87     15.40 o 
  -3   8   6        6.25      -29.12     29.12 o 
  -2   8   6        3.23       -7.43     14.45 o 
  -1   8   6       12.91       12.86     14.53 o 
   0   8   6       19.80       10.12     14.80 o 
   1   8   6        4.30        8.80     14.51 o 
   2   8   6        8.47        3.82     16.53 o 
   3   8   6        8.08      -11.36     11.36 o 
   4   8   6       38.56       21.61     17.95 o 
   5   8   6       44.76       59.40     25.98 o 
   6   8   6       13.89       19.49     15.93 o 
   7   8   6        2.49       17.79     22.29 o 
   8   8   6        2.94        7.68     23.53 o 
   9   8   6        2.81       17.95     15.14 o 
  10   8   6        6.37       25.37     15.83 o 
  11   8   6        1.68        0.74     15.70 o 
  -8   9   6        5.84      -16.56     25.02 o 
  -7   9   6        6.76       -5.36     26.10 o 
  -6   9   6       12.04      -25.61     25.61 o 
  -5   9   6       39.88        9.73     22.63 o 
  -4   9   6        8.72      -22.61     22.61 o 
  -3   9   6        3.41       -3.98     22.21 o 
  -2   9   6        1.23      -21.10     21.10 o 
  -1   9   6        1.70       19.75     15.68 o 
   0   9   6       17.00       55.48     16.88 o 
   1   9   6        3.27        8.19     14.56 o 
   2   9   6        3.93       10.26     15.16 o 
   3   9   6        3.84        3.80     15.81 o 
   4   9   6       31.45       47.47     16.94 o 
   5   9   6       19.06       17.78     16.97 o 
   6   9   6        6.31        3.83     23.69 o 
   7   9   6       24.90       16.33     24.85 o 
   8   9   6        9.99       -4.56     24.45 o 
 -19   1   7       28.72       41.14     20.59 o 
 -18   1   7        4.11        4.82     19.19 o 
 -17   1   7       73.71       70.91     18.86 o 
 -16   1   7       66.73       68.05     17.23 o 
 -15   1   7       22.68       26.15     15.52 o 
 -14   1   7        4.78       19.93     14.83 o 
 -13   1   7      361.81      363.50     21.32 o 
 -12   1   7       17.34       20.16     13.14 o 
 -11   1   7       85.25       91.17     13.59 o 
 -10   1   7      109.62      120.18     12.77 o 
  -9   1   7      182.34      173.45     17.66 o 
  -8   1   7     1504.21     1399.89     29.53 o 
  -7   1   7      175.03      144.33      8.06 o 
  -6   1   7     1829.14     1796.14     16.56 o 
  -5   1   7      985.39     1002.52     12.05 o 
  -4   1   7     3814.28     3702.10     33.58 o 
  -3   1   7     3517.59     3477.77     75.63 o 
  -2   1   7     2049.26     1908.81     45.43 o 
  -1   1   7     1561.14     1389.39     41.98 o 
   0   1   7     3291.62     3063.30     49.04 o 
   1   1   7     5540.81     5644.35    147.08 o 
   2   1   7      776.05      732.64     12.31 o 
   3   1   7      986.70     1046.00     46.63 o 
   4   1   7     1221.20     1186.51     42.65 o 
   5   1   7      673.27      629.33     13.08 o 
   6   1   7     2702.74     2722.33     42.28 o 
   7   1   7      632.60      602.17     10.89 o 
   8   1   7      545.66      584.91     13.74 o 
   9   1   7       54.44       60.67     13.81 o 
  10   1   7       35.55       41.51      9.30 o 
  11   1   7      248.20      254.38     12.04 o 
  12   1   7       32.07       46.44     14.85 o 
  13   1   7      737.75      730.92     18.17 o 
  14   1   7        5.63        8.71     11.06 o 
  15   1   7       13.53       10.82     11.55 o 
  16   1   7       41.65       17.31     21.35 o 
  17   1   7       21.39        9.05     14.17 o 
  18   1   7       11.68      -10.45     12.49 o 
  19   1   7       13.18       15.09     12.46 o 
 -19   2   7       10.59       18.28     19.36 o 
 -18   2   7       57.88       63.16     18.36 o 
 -17   2   7       18.68       18.09     16.37 o 
 -16   2   7      104.24      118.41     25.72 o 
 -15   2   7       37.49       45.33     15.19 o 
 -14   2   7       26.54       29.65     14.16 o 
 -13   2   7        8.60       10.29     13.38 o 
 -12   2   7      353.58      347.60     17.30 o 
 -11   2   7       87.99       89.05     12.75 o 
 -10   2   7      476.41      497.09     16.73 o 
  -9   2   7      100.05       84.33     11.09 o 
  -8   2   7      589.93      615.58     31.51 o 
  -7   2   7       75.13       87.10     10.58 o 
  -6   2   7       11.31       13.63      5.48 o 
  -5   2   7      234.88      246.17      7.79 o 
  -4   2   7      692.21      782.24     10.17 o 
  -3   2   7     1584.98     1595.75     27.17 o 
  -2   2   7     2327.76     2293.03     31.06 o 
  -1   2   7     2105.50     1894.89     33.11 o 
   0   2   7      193.92      165.01      4.66 o 
   1   2   7     2403.97     2417.86     52.83 o 
   2   2   7     1233.61     1326.22     32.28 o 
   3   2   7     2012.81     2094.19     28.93 o 
   4   2   7      310.37      299.44      9.82 o 
   5   2   7      496.24      502.78      8.49 o 
   6   2   7       10.01       11.71      3.23 o 
   7   2   7      120.91      122.36      6.74 o 
   8   2   7      233.08      262.02     12.08 o 
   9   2   7      361.34      356.59      9.99 o 
  10   2   7      208.48      210.69     11.04 o 
  11   2   7       89.25       74.23     10.26 o 
  12   2   7      150.01      153.26     12.10 o 
  13   2   7        2.46        2.66     17.28 o 
  14   2   7       11.58       -4.42     17.34 o 
  15   2   7       41.02       33.08     13.72 o 
  16   2   7      149.11      112.55     17.22 o 
  17   2   7       28.90       -1.32     13.79 o 
  18   2   7       15.61       11.48     12.59 o 
  19   2   7        2.89       10.02     13.20 o 
 -19   3   7       16.20       13.62     19.27 o 
 -18   3   7       14.22       15.10     17.51 o 
 -17   3   7       25.10        7.39     16.51 o 
 -16   3   7       39.88       42.03     16.01 o 
 -15   3   7       35.01       31.95     14.82 o 
 -14   3   7        6.19       15.81     13.85 o 
 -13   3   7        5.53        9.03     13.12 o 
 -12   3   7      909.00      909.80     23.39 o 
 -11   3   7      521.78      497.91     18.48 o 
 -10   3   7       32.64       11.94     11.35 o 
  -9   3   7      493.29      482.75     16.00 o 
  -8   3   7       32.19       42.73     10.00 o 
  -7   3   7       77.23       77.71      6.69 o 
  -6   3   7      442.24      429.01     10.17 o 
  -5   3   7      780.66      766.83     10.27 o 
  -4   3   7     2361.95     2438.25     51.09 o 
  -3   3   7      745.01      861.22     18.94 o 
  -2   3   7      189.28      176.01      5.54 o 
  -1   3   7     1018.95     1031.74     23.16 o 
   0   3   7      468.01      471.35      9.62 o 
   1   3   7      356.51      370.83     13.99 o 
   2   3   7       53.01       41.63      5.54 o 
   3   3   7      253.20      246.68     16.51 o 
   4   3   7      882.60      832.61     55.65 o 
   5   3   7      503.54      516.92     11.75 o 
   6   3   7      141.14      137.08      8.83 o 
   7   3   7      174.98      171.19      9.02 o 
   8   3   7       57.92       54.91      6.60 o 
   9   3   7     1118.27     1120.88     19.92 o 
  10   3   7      114.42      109.07     11.30 o 
  11   3   7      157.74      146.51     19.50 o 
  12   3   7      372.76      404.09     24.00 o 
  13   3   7        8.96       -1.29     12.04 o 
  14   3   7       20.60       14.81     13.35 o 
  15   3   7       95.89       62.24     14.45 o 
  16   3   7       30.82       13.50     24.03 o 
  17   3   7       91.46       51.28     42.71 o 
  18   3   7        3.91       16.05     15.15 o 
  19   3   7       52.09       40.37     13.47 o 
 -18   4   7       18.47       15.05     26.85 o 
 -17   4   7        4.26        5.43     26.48 o 
 -16   4   7       48.53       50.57     24.99 o 
 -15   4   7       86.03       86.75     26.29 o 
 -14   4   7       31.87       11.28     23.38 o 
 -13   4   7        6.68        2.86     20.04 o 
 -12   4   7       94.50       77.04     22.82 o 
 -11   4   7      118.32      119.24     23.90 o 
 -10   4   7     1734.61     1826.88     43.71 o 
  -9   4   7      106.68       88.86     17.90 o 
  -8   4   7     1603.43     1573.69     37.84 o 
  -7   4   7      181.95      166.02     18.20 o 
  -6   4   7     1513.30     1604.62     35.50 o 
  -5   4   7       38.71       30.36     12.92 o 
  -4   4   7      199.83      189.58     12.00 o 
  -3   4   7      549.02      508.25     12.25 o 
  -2   4   7     2533.01     2530.68     32.03 o 
  -1   4   7     1289.85     1397.75     45.51 o 
   0   4   7      413.17      398.51      9.57 o 
   1   4   7     3966.61     4084.27     68.06 o 
   2   4   7      840.44      744.15     13.85 o 
   3   4   7      434.88      395.94      8.84 o 
   4   4   7      631.11      641.16     18.87 o 
   5   4   7      126.96      121.99      7.02 o 
   6   4   7      410.34      441.64     26.71 o 
   7   4   7      443.23      444.90     14.03 o 
   8   4   7     1598.38     1559.88     24.13 o 
   9   4   7       40.92       36.87     11.48 o 
  10   4   7     1491.22     1478.77     30.63 o 
  11   4   7      315.85      299.98     15.67 o 
  12   4   7      171.36      153.32     14.32 o 
  13   4   7       17.39       17.25     13.71 o 
  14   4   7       10.67        4.95     19.87 o 
  15   4   7       27.88       12.06     15.97 o 
  16   4   7       14.90        1.22     13.40 o 
  17   4   7        1.63       -3.57     14.78 o 
  18   4   7       40.88       46.43     13.66 o 
 -17   5   7        6.16      -18.29     18.29 o 
 -16   5   7        5.76        0.38     17.99 o 
 -15   5   7       53.88       26.91     17.22 o 
 -14   5   7       75.63       59.51     17.33 o 
 -13   5   7       31.93        4.22     16.23 o 
 -12   5   7      175.68      164.24     17.45 o 
 -11   5   7       54.61       49.97     15.30 o 
 -10   5   7      190.50      184.39     16.78 o 
  -9   5   7      216.82      213.04     22.07 o 
  -8   5   7      159.39      160.64     25.51 o 
  -7   5   7      619.23      560.01     18.98 o 
  -6   5   7      339.27      294.05     15.63 o 
  -5   5   7      198.97      231.22     12.31 o 
  -4   5   7     2865.41     2843.52     26.32 o 
  -3   5   7      551.44      533.86     30.58 o 
  -2   5   7      630.09      619.95     14.06 o 
  -1   5   7     1305.16     1311.95     25.56 o 
   0   5   7        8.01       -4.11      7.84 o 
   1   5   7      380.49      414.67     12.98 o 
   2   5   7     1023.73     1070.14     13.64 o 
   3   5   7     1323.95     1304.36     29.04 o 
   4   5   7      772.33      749.63     52.53 o 
   5   5   7      350.85      342.68     12.62 o 
   6   5   7      700.32      671.39     32.37 o 
   7   5   7      173.32      169.05     14.75 o 
   8   5   7      576.99      599.94     27.35 o 
   9   5   7      586.47      528.43     19.05 o 
  10   5   7       77.91       74.16     24.40 o 
  11   5   7      112.26      100.25     14.57 o 
  12   5   7      134.15      134.82     20.61 o 
  13   5   7       53.18       38.71     21.03 o 
  14   5   7       22.68       11.12     18.64 o 
  15   5   7       30.17       29.06     20.05 o 
  16   5   7       18.06        8.04     20.77 o 
  17   5   7       22.68       69.70     23.43 o 
 -15   6   7        4.91       -4.47     24.00 o 
 -14   6   7       42.71       24.94     24.95 o 
 -13   6   7       16.60       -7.03     23.00 o 
 -12   6   7      164.01      168.92     25.95 o 
 -11   6   7       12.88        6.74     21.98 o 
 -10   6   7      585.27      583.59     32.79 o 
  -9   6   7       32.48       35.03     23.55 o 
  -8   6   7      340.34      355.38     20.54 o 
  -7   6   7      140.97      155.69     17.86 o 
  -6   6   7     1202.34     1242.01     27.43 o 
  -5   6   7      126.04      131.02     16.13 o 
  -4   6   7      526.13      543.77     20.24 o 
  -3   6   7      285.78      271.25     17.13 o 
  -2   6   7     1133.16     1190.29     56.05 o 
  -1   6   7       50.91       49.03     13.43 o 
   0   6   7     1971.69     1925.35     41.80 o 
   1   6   7       49.06       51.95     13.41 o 
   2   6   7      305.55      283.51     20.01 o 
   3   6   7      642.25      603.62     17.71 o 
   4   6   7      576.31      496.47     12.48 o 
   5   6   7       35.38       33.39     11.01 o 
   6   6   7      849.98      887.72     18.16 o 
   7   6   7       39.47       42.32     11.55 o 
   8   6   7     1244.03     1203.60     25.25 o 
   9   6   7       25.97        2.75     13.19 o 
  10   6   7      170.39      163.62     15.98 o 
  11   6   7       12.05        3.88     13.55 o 
  12   6   7       61.67       57.45     20.50 o 
  13   6   7       14.71        0.19     19.93 o 
  14   6   7      142.24      117.28     23.48 o 
  15   6   7       13.37       14.15     21.49 o 
 -14   7   7       73.83      134.68     29.27 o 
 -13   7   7       16.11       45.80     26.09 o 
 -12   7   7       32.11       80.24     26.65 o 
 -11   7   7       85.70      111.88     26.38 o 
 -10   7   7       54.42       82.46     25.38 o 
  -9   7   7       12.51       29.52     17.32 o 
  -8   7   7      516.63      578.06     23.34 o 
  -7   7   7      120.43      145.66     25.37 o 
  -6   7   7      476.12      499.74     23.92 o 
  -5   7   7      146.69      157.30     18.15 o 
  -4   7   7     1187.68     1268.29     28.26 o 
  -3   7   7        3.56        2.80     15.03 o 
  -2   7   7       20.66       18.28     17.65 o 
  -1   7   7       82.58       57.99     14.63 o 
   0   7   7       24.71      -11.57     14.40 o 
   1   7   7       22.47       -2.21     14.93 o 
   2   7   7       11.82        5.53     12.30 o 
   3   7   7        3.50        3.99     12.45 o 
   4   7   7      323.05      329.46     65.30 o 
   5   7   7      251.20      267.88     20.06 o 
   6   7   7     1661.17     1504.50     53.46 o 
   7   7   7      249.99      279.54     14.92 o 
   8   7   7      158.63      210.24     16.65 o 
   9   7   7       42.61       51.02     14.13 o 
  10   7   7       23.05       22.04     14.58 o 
  11   7   7       39.94       46.58     15.12 o 
  12   7   7       89.18      100.61     16.33 o 
  13   7   7        9.38       19.78     20.10 o 
  14   7   7       32.01       -4.04     23.35 o 
 -11   8   7       22.76       52.75     27.72 o 
 -10   8   7       70.01      130.32     27.22 o 
  -9   8   7       17.61       33.74     25.07 o 
  -8   8   7       36.21       25.32     24.87 o 
  -7   8   7       36.03       37.20     23.74 o 
  -6   8   7       70.43       73.38     16.98 o 
  -5   8   7       15.28        5.28     15.35 o 
  -4   8   7       25.74       17.41     26.94 o 
  -3   8   7       21.85        7.23     15.38 o 
  -2   8   7      200.36      217.46     32.08 o 
  -1   8   7       20.50       17.89     14.83 o 
   0   8   7      353.90      341.28     25.09 o 
   1   8   7       10.17        6.25     14.92 o 
   2   8   7       66.10       82.59     15.36 o 
   3   8   7       32.91       27.93     15.54 o 
   4   8   7       85.37       90.04     17.02 o 
   5   8   7       49.30       59.92     16.97 o 
   6   8   7       36.12       38.14     15.77 o 
   7   8   7       26.66       25.27     23.94 o 
   8   8   7      119.34      121.96     25.86 o 
   9   8   7        7.45        0.00     22.95 o 
  10   8   7       67.22      104.19     17.04 o 
  11   8   7       59.48       84.57     17.40 o 
  -8   9   7       34.90       -7.82     25.80 o 
  -7   9   7       80.29       63.51     26.24 o 
  -5   9   7       18.04       -7.92     23.66 o 
  -4   9   7       61.47       19.40     22.39 o 
  -3   9   7       51.18       48.71     35.62 o 
  -2   9   7        5.28       -4.34     15.53 o 
  -1   9   7       40.83       42.56     15.89 o 
   0   9   7        0.87       28.19     16.01 o 
   1   9   7       26.01       28.03     15.77 o 
   2   9   7        8.05       -8.45     23.32 o 
   3   9   7      150.32      170.97     26.89 o 
   4   9   7       25.00       27.11     16.98 o 
   5   9   7       66.47       90.87     18.50 o 
   6   9   7       29.14       -1.27     24.26 o 
   7   9   7       52.58       14.74     24.24 o 
   8   9   7       17.50       22.77     26.91 o 
 -19   0   8      410.33      460.12     36.02 o 
 -18   0   8      287.34      296.11     33.28 o 
 -17   0   8       74.32       86.17     28.61 o 
 -16   0   8       28.94       34.85     24.10 o 
 -15   0   8      532.76      502.87     31.78 o 
 -14   0   8      640.88      686.37     33.19 o 
 -13   0   8     5541.88     5250.76     73.48 o 
 -12   0   8     1188.24     1135.33     36.90 o 
 -11   0   8     1197.50     1252.45     35.65 o 
 -10   0   8      433.01      410.53     23.80 o 
  -9   0   8      127.64      166.49     18.32 o 
  -8   0   8       11.41        6.14     13.76 o 
  -7   0   8    13369.98    14747.34    154.35 o 
  -6   0   8     1105.71     1329.23     18.05 o 
  -5   0   8     5522.48     5923.29     54.53 o 
  -4   0   8     4829.34     5218.81     49.65 o 
  -3   0   8     1486.48     1413.60     26.83 o 
  -2   0   8      192.61      224.88     13.70 o 
  -1   0   8     1247.41     1455.82     26.16 o 
   0   0   8     2901.28     3192.75     36.26 o 
   1   0   8     1634.87     1874.01     54.80 o 
   2   0   8       64.96       71.60      6.90 o 
   3   0   8     1096.58      942.01     13.03 o 
   4   0   8     6571.03     7017.09     44.95 o 
   5   0   8     4277.79     4688.73     27.02 o 
   6   0   8      595.33      826.85     21.41 o 
   7   0   8    13060.03    14542.25    162.69 o 
   8   0   8        9.18       23.27      6.21 o 
   9   0   8       93.33      123.93      8.16 o 
  10   0   8      492.57      547.22     18.88 o 
  11   0   8     1452.92     1444.38     31.30 o 
  12   0   8     1078.31     1100.71     28.68 o 
  13   0   8     4888.40     5058.19     57.42 o 
  14   0   8      940.99      958.19     29.29 o 
  15   0   8      424.21      392.23     22.72 o 
  16   0   8       18.89        2.06     17.63 o 
  17   0   8      131.91      115.74     21.14 o 
  18   0   8      318.92      349.40     19.10 o 
  19   0   8      648.61      634.50     38.01 o 
 -19   1   8      364.34      370.52     26.56 o 
 -18   1   8      319.83      377.77     38.04 o 
 -17   1   8        0.77       12.37     17.93 o 
 -16   1   8       73.63       75.50     17.54 o 
 -15   1   8      173.47      213.40     18.92 o 
 -14   1   8       39.55       60.65     16.01 o 
 -13   1   8       81.22       83.34     15.01 o 
 -12   1   8        3.64       22.87     13.54 o 
 -11   1   8      322.05      365.79     17.45 o 
 -10   1   8       11.99       15.47     11.61 o 
  -9   1   8      883.48      847.60     20.12 o 
  -8   1   8     6408.53     7057.24     55.10 o 
  -7   1   8      547.74      523.32     13.91 o 
  -6   1   8       98.40      130.55     11.85 o 
  -5   1   8     2395.76     2419.10     47.06 o 
  -4   1   8     2801.71     2993.18     30.89 o 
  -3   1   8       25.96       36.42      4.73 o 
  -2   1   8     1595.67     1723.23     43.32 o 
  -1   1   8     1469.49     1474.64     16.11 o 
   0   1   8      756.37      620.31     10.16 o 
   1   1   8     1469.10     1384.89     13.94 o 
   2   1   8     2458.79     2638.90     15.21 o 
   3   1   8       49.06       62.93      4.66 o 
   4   1   8     1173.66     1335.85     27.18 o 
   5   1   8     3553.05     3558.06     58.74 o 
   6   1   8      115.84      124.58      6.19 o 
   7   1   8      808.19      805.80     20.62 o 
   8   1   8     5490.78     6134.87     53.21 o 
   9   1   8     1219.43     1178.07     36.99 o 
  10   1   8       25.89       13.74      9.18 o 
  11   1   8      369.42      366.31     21.43 o 
  12   1   8        3.97        9.15     10.60 o 
  13   1   8      101.37       84.08     11.46 o 
  14   1   8      140.12      139.55     12.94 o 
  15   1   8      107.19      143.58     13.40 o 
  16   1   8       47.43       16.86     17.54 o 
  17   1   8        1.56      -14.63     14.66 o 
  18   1   8      162.70      191.08     19.87 o 
  19   1   8      326.56      308.11     17.47 o 
 -19   2   8       26.34       27.39     30.67 o 
 -18   2   8        4.01       12.30     17.90 o 
 -17   2   8       21.69       14.58     16.92 o 
 -16   2   8       12.14       22.93     16.05 o 
 -15   2   8       74.10       80.93     18.78 o 
 -14   2   8       78.90       76.55     15.85 o 
 -13   2   8      967.03      913.53     25.39 o 
 -12   2   8       67.08       73.66     13.69 o 
 -11   2   8      951.22      888.72     22.25 o 
 -10   2   8      295.15      282.00     14.89 o 
  -9   2   8     1006.56     1071.08     25.28 o 
  -8   2   8        1.04        5.22      9.27 o 
  -7   2   8     1345.89     1419.16     25.72 o 
  -6   2   8       69.26       66.76      6.18 o 
  -5   2   8       48.52       77.39      5.96 o 
  -4   2   8      501.75      512.62      8.98 o 
  -3   2   8     6069.05     6187.53     39.95 o 
  -2   2   8       22.97       22.03      3.67 o 
  -1   2   8      797.69      653.86      9.48 o 
   0   2   8     4144.51     4378.50     29.22 o 
   1   2   8      880.32      803.27     12.82 o 
   2   2   8       36.22       36.44      4.96 o 
   3   2   8     8355.80     8883.11     27.74 o 
   4   2   8      153.75      154.94     13.34 o 
   5   2   8      134.60      145.47      6.16 o 
   6   2   8      188.49      189.09      6.91 o 
   7   2   8     1839.87     1835.33     25.32 o 
   8   2   8        0.29        5.98      5.92 o 
   9   2   8     1750.23     1733.22     22.17 o 
  10   2   8      487.41      483.70     23.36 o 
  11   2   8     1360.96     1368.98     21.44 o 
  12   2   8      144.14      116.78     11.26 o 
  13   2   8     1192.02     1192.77     34.24 o 
  14   2   8       33.46       31.95     17.49 o 
  15   2   8       43.02       21.52     17.87 o 
  16   2   8       14.48      -13.59     14.11 o 
  17   2   8       72.97       79.25     15.27 o 
  18   2   8        4.29      -24.29     24.29 o 
  19   2   8       89.36       96.08     14.16 o 
 -18   3   8       33.07       40.07     18.56 o 
 -17   3   8       27.20       18.72     17.45 o 
 -16   3   8       25.03       52.58     16.46 o 
 -15   3   8       30.27       32.38     15.40 o 
 -14   3   8        3.63        8.75     14.35 o 
 -13   3   8      194.28      172.23     15.93 o 
 -12   3   8      302.90      263.97     16.85 o 
 -11   3   8      147.44      139.78     14.34 o 
 -10   3   8       57.92       65.10     17.45 o 
  -9   3   8     1568.76     1443.64     24.27 o 
  -8   3   8       72.01       73.91     10.48 o 
  -7   3   8      355.68      357.91     18.44 o 
  -6   3   8      161.68      189.30      7.62 o 
  -5   3   8      602.11      565.86     15.69 o 
  -4   3   8       19.77       23.17      4.03 o 
  -3   3   8       91.79       80.54      5.87 o 
  -2   3   8      600.43      639.38      8.76 o 
  -1   3   8      188.11      153.08     11.94 o 
   0   3   8       48.41       45.67      5.49 o 
   1   3   8      623.09      596.17     15.15 o 
   2   3   8      211.80      269.95     12.53 o 
   3   3   8      134.69      146.39      6.79 o 
   4   3   8       20.33        8.33      4.64 o 
   5   3   8      826.67      753.25     17.63 o 
   6   3   8       56.49       54.45      5.92 o 
   7   3   8     1011.24     1016.64     18.56 o 
   8   3   8       24.49       31.79      7.26 o 
   9   3   8     1280.38     1272.24     16.10 o 
  10   3   8       20.02       22.17     15.63 o 
  11   3   8      482.47      440.93     24.31 o 
  12   3   8      131.60      118.67     20.30 o 
  13   3   8      214.49      219.81     22.12 o 
  14   3   8        1.23      -10.53     13.15 o 
  15   3   8       79.41       84.01     14.59 o 
  16   3   8       29.22       19.40     13.71 o 
  17   3   8       95.86       72.99     15.72 o 
  18   3   8       12.39       24.83     15.55 o 
 -18   4   8        3.58       -4.82     27.83 o 
 -17   4   8       50.13       49.02     26.33 o 
 -16   4   8       36.09       25.75     26.65 o 
 -15   4   8       49.39       45.06     24.70 o 
 -14   4   8      109.61      122.69     25.84 o 
 -13   4   8      315.66      305.68     29.03 o 
 -12   4   8       47.36       30.67     21.04 o 
 -11   4   8      765.36      771.99     34.50 o 
 -10   4   8      138.20      162.40     23.53 o 
  -9   4   8        7.40        8.67     16.72 o 
  -8   4   8       11.82        1.50     17.20 o 
  -7   4   8     1141.11     1199.91     34.05 o 
  -6   4   8      201.48      170.00     18.54 o 
  -5   4   8      171.68      167.53     18.47 o 
  -4   4   8      360.25      340.01     41.03 o 
  -3   4   8     1405.85     1439.63     57.11 o 
  -2   4   8      522.85      523.96      9.07 o 
  -1   4   8      742.83      797.28     15.84 o 
   0   4   8     1277.79     1291.09     34.65 o 
   1   4   8      436.96      482.77     23.54 o 
   2   4   8      719.73      767.83     12.32 o 
   3   4   8     2672.93     2714.66     18.28 o 
   4   4   8      400.18      398.21      9.36 o 
   5   4   8      448.75      458.67     12.08 o 
   6   4   8       82.77       87.85     10.26 o 
   7   4   8      922.00      941.14     22.64 o 
   8   4   8        6.96        7.84     12.42 o 
   9   4   8       26.70       16.97     11.77 o 
  10   4   8      273.43      263.72     21.70 o 
  11   4   8      390.65      375.59     42.93 o 
  12   4   8      162.82      186.01     14.94 o 
  13   4   8      610.61      576.42     19.87 o 
  14   4   8       73.67       46.88     13.59 o 
  15   4   8      117.55      102.65     15.54 o 
  16   4   8       54.89       44.65     14.68 o 
  17   4   8       57.77       36.06     30.25 o 
  18   4   8       12.93      -12.31     15.61 o 
 -16   5   8       16.51       15.98     19.01 o 
 -15   5   8       15.93        0.85     17.80 o 
 -14   5   8        5.14      -14.37     17.57 o 
 -13   5   8       30.63       20.39     16.20 o 
 -12   5   8        0.94      -13.73     15.52 o 
 -11   5   8      141.83      132.21     23.04 o 
 -10   5   8      356.21      343.03     19.13 o 
  -9   5   8      789.32      775.79     23.47 o 
  -8   5   8      597.23      623.85     40.44 o 
  -7   5   8       37.20       32.84     13.32 o 
  -6   5   8      312.23      360.91     18.22 o 
  -5   5   8      694.41      664.54     15.93 o 
  -4   5   8      203.16      192.99     11.70 o 
  -3   5   8      607.73      634.45     15.11 o 
  -2   5   8       46.30       42.36      9.19 o 
  -1   5   8       28.24       37.31      8.86 o 
   0   5   8      298.27      301.20     11.20 o 
   1   5   8       61.96       68.58      7.69 o 
   2   5   8      168.87      162.68      9.22 o 
   3   5   8      262.82      230.71     13.21 o 
   4   5   8      100.17       84.56      9.90 o 
   5   5   8      351.12      352.80     15.39 o 
   6   5   8      333.25      339.41     16.15 o 
   7   5   8       28.60       20.96     10.33 o 
   8   5   8      223.81      231.55     15.52 o 
   9   5   8      380.80      395.54     54.94 o 
  10   5   8      301.29      310.80     16.47 o 
  11   5   8      122.98      107.01     20.89 o 
  12   5   8        0.34      -18.00     18.00 o 
  13   5   8       10.75        0.30     20.89 o 
  14   5   8       18.78       -5.64     19.18 o 
  15   5   8       19.37       21.16     19.55 o 
  16   5   8        4.54      -19.58     19.58 o 
 -15   6   8        4.14       -5.49     18.22 o 
 -14   6   8       21.43        0.12     16.78 o 
 -13   6   8       10.80        7.84     16.66 o 
 -12   6   8        6.38       -5.64     15.60 o 
 -11   6   8       78.14       55.08     16.69 o 
 -10   6   8        3.32        1.96     15.01 o 
  -9   6   8      210.67      229.18     26.37 o 
  -8   6   8      108.30      101.30     17.30 o 
  -7   6   8       19.45       18.79     16.22 o 
  -6   6   8       20.48       27.83     15.26 o 
  -5   6   8      142.10      163.28     16.81 o 
  -4   6   8      241.11      265.18     17.84 o 
  -3   6   8     1363.15     1444.81     27.41 o 
  -2   6   8      144.52      143.85     15.83 o 
  -1   6   8      206.59      220.92     25.73 o 
   0   6   8      534.88      526.05     18.84 o 
   1   6   8      745.45      690.19     19.98 o 
   2   6   8      216.81      199.96     15.86 o 
   3   6   8     1625.25     1795.52     27.65 o 
   4   6   8      394.22      382.92     22.42 o 
   5   6   8      464.04      448.66     14.89 o 
   6   6   8       73.03       65.85     11.39 o 
   7   6   8        5.43       11.33     11.24 o 
   8   6   8       80.62      113.28     15.22 o 
   9   6   8       81.99       87.21     18.58 o 
  10   6   8        0.90        7.01     13.66 o 
  11   6   8       42.04       22.01     13.65 o 
  12   6   8       17.63       24.34     20.10 o 
  13   6   8        9.00      -12.75     18.03 o 
  14   6   8        9.02       -3.79     19.68 o 
  15   6   8        9.93        6.14     20.67 o 
 -13   7   8       22.28       38.26     25.62 o 
 -12   7   8       33.66       52.24     26.00 o 
 -11   7   8       21.40       38.74     23.62 o 
 -10   7   8       13.98       38.66     17.95 o 
  -9   7   8        6.88       22.24     17.82 o 
  -8   7   8       19.64       40.11     17.26 o 
  -7   7   8       61.48       82.38     17.01 o 
  -6   7   8       58.52       67.36     17.40 o 
  -5   7   8        9.53        6.44     15.98 o 
  -4   7   8      156.80      181.40     18.64 o 
  -3   7   8       47.81       45.58     16.19 o 
  -2   7   8        4.55       -3.52     14.79 o 
  -1   7   8       18.66        7.38     14.44 o 
   0   7   8       94.50      105.47     25.26 o 
   1   7   8       36.39       38.82     14.91 o 
   2   7   8        6.23      -11.94     14.20 o 
   3   7   8      175.86      144.53     18.66 o 
   4   7   8      574.97      582.28     41.52 o 
   5   7   8       30.18       22.67     17.24 o 
   6   7   8       24.16       47.07     17.19 o 
   7   7   8       96.22       98.31     12.74 o 
   8   7   8       16.66        9.48     13.97 o 
   9   7   8        7.81       -8.03     13.42 o 
  10   7   8       51.03       68.63     15.68 o 
  11   7   8        6.64       12.77     14.93 o 
  12   7   8       15.48        1.59     19.78 o 
  13   7   8        6.45       11.26     20.04 o 
 -11   8   8        2.44        8.59     27.83 o 
 -10   8   8        0.13       16.22     25.95 o 
  -9   8   8       31.84       34.14     24.66 o 
  -8   8   8       81.96       68.05     25.48 o 
  -7   8   8        0.93      -13.00     17.54 o 
  -6   8   8        9.46        6.05     16.10 o 
  -5   8   8        5.78      -10.69     15.76 o 
  -4   8   8        2.63      -30.05     30.05 o 
  -3   8   8       22.20        5.04     15.89 o 
  -2   8   8       16.36        5.03     16.36 o 
  -1   8   8       64.12       37.37     17.31 o 
   0   8   8        1.88      -18.98     21.83 o 
   1   8   8       94.46       73.58     15.76 o 
   2   8   8        7.19       -6.83     23.27 o 
   3   8   8       60.94       19.37     24.63 o 
   4   8   8        8.25       -7.52     16.41 o 
   5   8   8        6.27        0.66     15.87 o 
   6   8   8        6.92       13.26     16.78 o 
   7   8   8        2.34        9.30     23.13 o 
   8   8   8       27.11       29.17     23.46 o 
   9   8   8       12.55       -6.08     23.78 o 
  10   8   8        0.38       -4.14     17.93 o 
  11   8   8        7.32       11.51     16.36 o 
  -7   9   8        8.32      -24.56     24.56 o 
  -6   9   8       24.53       21.18     24.69 o 
  -5   9   8        0.58      -22.68     22.68 o 
  -4   9   8       12.91        9.44     22.00 o 
  -3   9   8       11.75       32.07     26.60 o 
  -2   9   8        5.76       -0.82     34.40 o 
  -1   9   8        1.27       -2.53     19.09 o 
   0   9   8        0.82        7.00     15.65 o 
   1   9   8        3.67        3.30     23.82 o 
   2   9   8        1.86      -13.29     24.28 o 
   3   9   8        6.41       -5.33     25.23 o 
   4   9   8       24.07        4.61     26.00 o 
   5   9   8        2.16       10.58     17.27 o 
   6   9   8       42.68       30.42     17.52 o 
   7   9   8        2.28        2.79     26.11 o 
 -19   1   9        0.42       24.10     21.86 o 
 -18   1   9       27.92       35.64     19.42 o 
 -17   1   9       17.73       30.75     19.69 o 
 -16   1   9       17.01       21.49     17.47 o 
 -15   1   9        4.08       21.83     16.49 o 
 -14   1   9      209.60      187.48     18.63 o 
 -13   1   9       13.00       28.60     15.06 o 
 -12   1   9        3.56        0.56     13.45 o 
 -11   1   9       69.18       85.58     14.07 o 
 -10   1   9      668.11      639.70     19.93 o 
  -9   1   9      283.50      300.71     15.02 o 
  -8   1   9     1526.43     1369.74     28.32 o 
  -7   1   9      361.94      339.33     10.01 o 
  -6   1   9      275.92      258.64     19.80 o 
  -5   1   9      126.72      135.31      6.95 o 
  -4   1   9      241.15      258.62      9.83 o 
  -3   1   9     1775.14     1796.50     14.58 o 
  -2   1   9     1458.60     1437.01     29.89 o 
  -1   1   9     2170.62     1956.58     42.87 o 
   0   1   9     1064.25      954.02     13.64 o 
   1   1   9     2270.14     2191.08     26.44 o 
   2   1   9     1851.74     1950.72     23.49 o 
   3   1   9     2146.32     2035.62     14.82 o 
   4   1   9      424.06      476.82     10.38 o 
   5   1   9       99.46      101.41      5.05 o 
   6   1   9      712.65      740.26     16.95 o 
   7   1   9       97.48       99.18     11.55 o 
   8   1   9      570.41      582.09     29.29 o 
   9   1   9      178.38      219.03     18.84 o 
  10   1   9      201.46      183.43     25.37 o 
  11   1   9       58.01       52.22     10.54 o 
  12   1   9        8.40        7.51     10.45 o 
  13   1   9       14.98        9.69     10.76 o 
  14   1   9      179.96      178.73     14.07 o 
  15   1   9        4.48       10.92     13.37 o 
  16   1   9       26.02       -3.49     18.96 o 
  17   1   9       64.22       39.96     20.89 o 
  18   1   9       20.01       20.62     15.47 o 
  19   1   9        1.49        3.97     15.96 o 
 -19   2   9        6.51       23.95     20.87 o 
 -18   2   9       16.13       31.29     32.96 o 
 -17   2   9       24.98       37.37     18.30 o 
 -16   2   9        4.29       17.83     15.52 o 
 -15   2   9      281.76      275.63     19.43 o 
 -14   2   9       74.52       98.67     16.33 o 
 -13   2   9        5.09       18.71     14.56 o 
 -12   2   9      106.20      125.60     15.51 o 
 -11   2   9      265.98      262.82     16.30 o 
 -10   2   9       21.80       20.66     11.64 o 
  -9   2   9      141.24      120.94     17.69 o 
  -8   2   9      132.96      113.27     11.42 o 
  -7   2   9      598.51      516.36     15.41 o 
  -6   2   9      441.08      437.10     13.95 o 
  -5   2   9       40.35       32.57      8.56 o 
  -4   2   9      252.52      294.67     21.73 o 
  -3   2   9     2740.72     2828.36     39.21 o 
  -2   2   9     1041.60      984.30     12.78 o 
  -1   2   9     2332.12     2272.17     23.02 o 
   0   2   9      569.41      657.72     13.71 o 
   1   2   9     2170.08     2081.98     21.76 o 
   2   2   9      292.14      294.38     16.81 o 
   3   2   9     2691.33     2500.56     72.21 o 
   4   2   9      442.17      428.72     25.35 o 
   5   2   9       44.25       43.87      7.09 o 
   6   2   9      225.79      185.35      8.92 o 
   7   2   9      207.28      186.09      7.18 o 
   8   2   9      327.36      313.67     19.37 o 
   9   2   9       87.65       93.09     10.29 o 
  10   2   9       11.71       18.85      9.95 o 
  11   2   9       89.27       92.58     11.96 o 
  12   2   9       28.97       25.62     13.36 o 
  13   2   9       17.20       13.73     11.24 o 
  14   2   9      149.95      140.79     20.87 o 
  15   2   9       77.11       60.11     20.59 o 
  16   2   9        5.71      -11.78     20.17 o 
  17   2   9       18.46        1.22     14.49 o 
  18   2   9       24.29       18.67     14.42 o 
  19   2   9       12.32        6.41     23.78 o 
 -18   3   9        4.75        4.18     26.19 o 
 -17   3   9       50.84       37.47     26.76 o 
 -16   3   9        8.63        4.08     18.31 o 
 -15   3   9       97.17       76.53     16.93 o 
 -14   3   9       26.49       23.97     14.86 o 
 -13   3   9      322.77      342.52     18.78 o 
 -12   3   9       73.04       73.96     14.71 o 
 -11   3   9       16.67       11.81     13.13 o 
 -10   3   9      461.85      401.49     17.35 o 
  -9   3   9      185.32      169.51     13.63 o 
  -8   3   9      241.02      200.95     12.81 o 
  -7   3   9      108.42      101.23     10.48 o 
  -6   3   9        7.39       12.88      5.88 o 
  -5   3   9      668.01      674.95     13.82 o 
  -4   3   9      226.10      188.23     10.85 o 
  -3   3   9      147.77      111.82      6.42 o 
  -2   3   9      928.60      994.30     12.66 o 
  -1   3   9      738.58      717.80     15.96 o 
   0   3   9       21.31       32.00      3.39 o 
   1   3   9     2566.20     2883.55     55.33 o 
   2   3   9      803.12      851.87     19.07 o 
   3   3   9      356.08      315.72      9.03 o 
   4   3   9      791.93      778.72     16.32 o 
   5   3   9      538.38      585.51     10.53 o 
   6   3   9        2.52        4.43      5.90 o 
   7   3   9       66.46       64.77      6.84 o 
   8   3   9      513.80      449.48     10.00 o 
   9   3   9      343.87      324.21     13.11 o 
  10   3   9      439.18      399.95     14.48 o 
  11   3   9       33.93       36.04     17.14 o 
  12   3   9       38.57       47.92     18.86 o 
  13   3   9      509.44      499.86     27.31 o 
  14   3   9       20.44       31.84     18.80 o 
  15   3   9      163.20      155.38     15.76 o 
  16   3   9        2.85       -4.18     13.98 o 
  17   3   9       35.25       27.55     15.77 o 
  18   3   9       17.59       23.21     20.14 o 
 -17   4   9       10.30       -8.24     26.54 o 
 -16   4   9       22.15       18.33     26.52 o 
 -15   4   9      214.68      237.99     29.55 o 
 -14   4   9        5.47      -11.34     23.00 o 
 -13   4   9       27.34       12.59     22.84 o 
 -12   4   9      647.69      645.51     33.72 o 
 -11   4   9      170.10      107.17     23.18 o 
 -10   4   9      421.54      370.29     27.51 o 
  -9   4   9      553.03      521.04     28.77 o 
  -8   4   9      169.27      188.37     21.38 o 
  -7   4   9      400.49      373.06     24.66 o 
  -6   4   9      265.90      231.58     21.04 o 
  -5   4   9       66.27       54.93      8.00 o 
  -4   4   9      712.81      805.25     14.82 o 
  -3   4   9     1007.52     1064.05     16.75 o 
  -2   4   9      414.10      417.23     14.25 o 
  -1   4   9      140.28      123.18      6.85 o 
   0   4   9      239.62      230.92      8.90 o 
   1   4   9       37.95       39.78      6.07 o 
   2   4   9      792.66      800.58     15.90 o 
   3   4   9      295.10      325.67     16.73 o 
   4   4   9      398.59      405.64     15.32 o 
   5   4   9       44.20       53.01      9.23 o 
   6   4   9      597.70      581.86     14.30 o 
   7   4   9      242.21      219.33      9.49 o 
   8   4   9      276.45      271.44     12.59 o 
   9   4   9      149.90      150.91     21.92 o 
  10   4   9     1532.32     1567.19     37.56 o 
  11   4   9       70.87       83.18     19.46 o 
  12   4   9      242.04      212.10     26.63 o 
  13   4   9        9.71        9.99     13.16 o 
  14   4   9       13.60       11.89     13.27 o 
  15   4   9       96.98       68.97     14.98 o 
  16   4   9       57.87       76.54     15.87 o 
  17   4   9       10.09        3.62     15.17 o 
 -16   5   9       16.08        6.57     27.31 o 
 -15   5   9       54.57       35.02     26.22 o 
 -14   5   9       38.36       25.17     22.95 o 
 -13   5   9      459.71      455.29     32.34 o 
 -12   5   9      111.34       61.34     24.21 o 
 -11   5   9       80.07       88.72     22.81 o 
 -10   5   9      535.23      494.31     21.24 o 
  -9   5   9      555.26      579.72     32.88 o 
  -8   5   9      233.28      224.67     17.39 o 
  -7   5   9      703.92      693.46     29.62 o 
  -6   5   9      217.08      220.71     15.81 o 
  -5   5   9     1331.94     1367.18     21.33 o 
  -4   5   9      285.05      319.08     14.27 o 
  -3   5   9     2812.31     2810.66     30.96 o 
  -2   5   9      629.94      633.41     15.31 o 
  -1   5   9      228.55      203.50     14.70 o 
   0   5   9      200.82      213.25     16.81 o 
   1   5   9      842.37      767.19     13.74 o 
   2   5   9      337.00      369.79     27.09 o 
   3   5   9     1220.01     1297.61     91.24 o 
   4   5   9      515.89      571.42     26.56 o 
   5   5   9     1180.48     1116.19     21.56 o 
   6   5   9      229.63      212.24     12.98 o 
   7   5   9     1951.89     1984.96     24.04 o 
   8   5   9      828.10      785.25     17.55 o 
   9   5   9      170.04      173.87     20.67 o 
  10   5   9      293.22      309.82     22.67 o 
  11   5   9       63.77       32.53     18.60 o 
  12   5   9      158.50      114.81     20.55 o 
  13   5   9      245.78      246.73     24.86 o 
  14   5   9      123.36       83.44     21.52 o 
  15   5   9       48.45       25.20     20.92 o 
  16   5   9        4.48       -4.82     19.32 o 
 -15   6   9        1.48      -14.73     18.66 o 
 -14   6   9        5.86       -7.69     17.09 o 
 -13   6   9       31.53       12.29     18.02 o 
 -12   6   9        6.54      -10.37     15.30 o 
 -11   6   9      185.77      249.12     24.84 o 
 -10   6   9       31.42       17.39     15.18 o 
  -9   6   9      102.22      101.57     16.36 o 
  -8   6   9      360.63      399.24     16.80 o 
  -7   6   9      141.16      150.43     13.99 o 
  -6   6   9      373.26      399.18     20.93 o 
  -5   6   9       43.70       52.61     15.38 o 
  -4   6   9      107.04       97.26     15.15 o 
  -3   6   9      213.17      208.60     16.80 o 
  -2   6   9       76.81       96.71     14.60 o 
  -1   6   9      829.14      849.43     22.42 o 
   0   6   9      190.66      158.59     21.82 o 
   1   6   9      419.79      390.06     52.35 o 
   2   6   9      215.97      180.59     15.11 o 
   3   6   9      157.47      126.99     25.51 o 
   4   6   9       40.00       39.81     10.36 o 
   5   6   9       30.92       19.83     10.50 o 
   6   6   9     1121.34     1078.86     39.06 o 
   7   6   9       88.38       89.13     12.62 o 
   8   6   9      140.02      149.94     13.40 o 
   9   6   9      354.15      379.43     26.80 o 
  10   6   9       98.26       82.52     32.14 o 
  11   6   9       55.35       65.19     20.79 o 
  12   6   9       21.42      -10.69     19.35 o 
  13   6   9      109.30       93.20     21.41 o 
  14   6   9        1.80      -14.22     19.74 o 
  15   6   9        5.07       20.16     21.67 o 
 -13   7   9       78.80       74.54     27.97 o 
 -12   7   9       23.07       48.18     24.71 o 
 -11   7   9       35.89       63.38     19.45 o 
 -10   7   9       33.31       55.93     19.02 o 
  -9   7   9      317.59      324.80     22.15 o 
  -8   7   9      131.22      115.91     19.16 o 
  -7   7   9       89.71      136.32     17.73 o 
  -6   7   9      430.31      499.45     23.95 o 
  -5   7   9      161.45      182.82     27.85 o 
  -4   7   9      323.84      301.02     19.34 o 
  -3   7   9      674.58      614.52     22.70 o 
  -2   7   9      234.41      270.31     18.56 o 
  -1   7   9      101.48       83.34     18.13 o 
   0   7   9      155.02      140.44     29.89 o 
   1   7   9      279.98      268.13     17.71 o 
   2   7   9      170.94      138.44     27.31 o 
   3   7   9      183.64      178.49     28.15 o 
   4   7   9      324.86      336.16     21.03 o 
   5   7   9      219.75      184.85     19.16 o 
   6   7   9      253.15      269.62     20.18 o 
   7   7   9      332.17      363.32     15.39 o 
   8   7   9      243.60      252.35     17.45 o 
   9   7   9       94.20       80.28     14.82 o 
  10   7   9       10.21       11.38     14.30 o 
  11   7   9      114.11       72.84     21.31 o 
  12   7   9        6.22        5.48     21.18 o 
  13   7   9       21.27       71.21     21.95 o 
 -10   8   9       28.08       41.69     26.21 o 
  -9   8   9       69.73       96.38     27.29 o 
  -8   8   9       31.93       45.74     18.02 o 
  -7   8   9       36.07       67.24     17.93 o 
  -6   8   9       46.93       34.59     16.75 o 
  -5   8   9       12.84        4.85     15.68 o 
  -4   8   9      128.68      116.90     19.15 o 
  -3   8   9       18.79       12.33     24.03 o 
  -2   8   9       38.36       47.01     22.82 o 
  -1   8   9       96.00      103.66     20.79 o 
   0   8   9        6.31      -14.08     14.29 o 
   1   8   9       63.80       50.49     24.54 o 
   2   8   9       53.33       75.50     26.44 o 
   3   8   9       33.67       16.96     24.61 o 
   4   8   9       38.71       25.08     24.47 o 
   5   8   9       12.36       14.10     16.67 o 
   6   8   9      173.00      154.01     18.90 o 
   7   8   9       12.89       12.40     16.81 o 
   8   8   9       98.98      139.92     26.06 o 
   9   8   9      141.07      101.59     26.23 o 
  10   8   9       16.28       40.40     15.66 o 
  -6   9   9       66.88       28.18     25.06 o 
  -5   9   9       59.51       37.71     18.31 o 
  -4   9   9        8.59        9.72     17.33 o 
  -3   9   9       65.06       87.60     58.40 o 
  -2   9   9        1.68        1.44     16.74 o 
  -1   9   9       49.44       34.43     16.59 o 
   0   9   9        0.03        6.36     26.02 o 
   1   9   9       27.72       37.58     25.33 o 
   2   9   9        3.48       42.31     26.66 o 
   3   9   9       79.36       93.49     29.22 o 
   4   9   9       31.24       14.14     25.53 o 
   5   9   9       18.80       41.72     25.13 o 
   6   9   9       30.35       36.21     18.63 o 
 -19   0  10      130.48       99.84     32.33 o 
 -18   0  10      192.74      218.42     33.60 o 
 -17   0  10      294.07      302.10     33.74 o 
 -16   0  10       31.90       48.48     27.23 o 
 -15   0  10      552.57      755.14     38.24 o 
 -14   0  10        7.34        1.14     22.16 o 
 -13   0  10      107.19       87.65     24.32 o 
 -12   0  10       56.93       58.50     22.19 o 
 -11   0  10     1912.75     2132.85     47.74 o 
 -10   0  10      439.98      502.65     26.33 o 
  -9   0  10       51.41       45.52     17.03 o 
  -8   0  10     7843.28     8198.88     77.26 o 
  -7   0  10      410.80      498.41     13.33 o 
  -6   0  10      244.76      281.37     13.87 o 
  -5   0  10      102.92       91.19     13.79 o 
  -4   0  10      415.98      342.49     18.41 o 
  -3   0  10     7844.51     8267.11     66.80 o 
  -2   0  10     2611.63     2543.18     38.30 o 
  -1   0  10     3178.46     3111.71     41.31 o 
   0   0  10      104.59      135.41     14.97 o 
   1   0  10     3950.84     4122.16     52.22 o 
   2   0  10     2940.84     2553.35     22.64 o 
   3   0  10     6430.12     6975.41     81.37 o 
   4   0  10      328.33      290.73     10.06 o 
   5   0  10      380.87      373.03     13.34 o 
   6   0  10      654.49      647.22     12.71 o 
   7   0  10      227.41      285.33     17.58 o 
   8   0  10     7736.48     8495.21     70.52 o 
   9   0  10      186.69      186.43     17.88 o 
  10   0  10      617.15      637.16     24.24 o 
  11   0  10     1123.23     1343.44     32.08 o 
  12   0  10       16.55       30.83     17.55 o 
  13   0  10      364.34      352.21     22.71 o 
  14   0  10       25.80       36.45     17.18 o 
  15   0  10      771.67      901.85     31.92 o 
  16   0  10      104.04      119.76     22.82 o 
  17   0  10      107.78       98.77     22.24 o 
  18   0  10      102.28      149.48     23.28 o 
 -19   1  10       23.49       36.93     21.76 o 
 -18   1  10       47.50       37.28     21.18 o 
 -17   1  10      217.98      214.87     22.91 o 
 -16   1  10      601.87      609.95     27.01 o 
 -15   1  10      266.10      226.80     27.36 o 
 -14   1  10      517.54      507.58     23.04 o 
 -13   1  10     1195.84     1154.51     28.46 o 
 -12   1  10       88.05       95.69     15.55 o 
 -11   1  10      109.30      102.94     14.63 o 
 -10   1  10     4542.50     4442.95     44.44 o 
  -9   1  10      255.01      255.31     21.00 o 
  -8   1  10      178.66      197.77     13.25 o 
  -7   1  10      365.85      435.09     25.30 o 
  -6   1  10     2741.86     2830.11     52.15 o 
  -5   1  10     1851.20     2085.76     18.01 o 
  -4   1  10     2533.53     2394.40     18.21 o 
  -3   1  10      340.83      383.63      9.86 o 
  -2   1  10     2124.66     2368.08     28.27 o 
  -1   1  10       42.49       44.16      4.40 o 
   0   1  10     7583.60     7655.37     87.58 o 
   1   1  10       18.58       36.29      7.40 o 
   2   1  10     3890.71     4245.85     49.86 o 
   3   1  10      100.93      110.69      5.86 o 
   4   1  10     2762.85     2638.96     20.83 o 
   5   1  10     1450.29     1670.69     11.06 o 
   6   1  10     2661.34     2794.79     19.48 o 
   7   1  10      763.78      798.97     22.40 o 
   8   1  10      561.69      581.90     15.19 o 
   9   1  10      121.55      148.14     11.47 o 
  10   1  10     3676.54     4005.08     55.96 o 
  11   1  10      270.55      242.32     13.37 o 
  12   1  10       54.93       66.18     15.47 o 
  13   1  10     1566.03     1561.61     58.17 o 
  14   1  10      433.77      449.36     17.13 o 
  15   1  10      247.12      241.95     15.80 o 
  16   1  10      710.78      794.57     22.36 o 
  17   1  10       58.85       27.45     21.70 o 
  18   1  10      146.91      153.12     24.40 o 
  19   1  10       77.64       46.12     16.49 o 
 -18   2  10      232.07      269.48     23.70 o 
 -17   2  10       19.09       21.09     18.71 o 
 -16   2  10      158.25      151.29     18.93 o 
 -15   2  10       25.23       21.94     16.26 o 
 -14   2  10      207.25      243.93     18.95 o 
 -13   2  10       61.42       69.43     15.51 o 
 -12   2  10      591.15      609.50     29.95 o 
 -11   2  10      106.49       90.34     14.33 o 
 -10   2  10      111.87       78.40     13.16 o 
  -9   2  10      156.00      156.58     13.45 o 
  -8   2  10     1601.14     1458.95     24.80 o 
  -7   2  10       18.97        5.12      9.73 o 
  -6   2  10     1059.99      924.75     33.39 o 
  -5   2  10       11.49       20.79      8.85 o 
  -4   2  10      777.35      678.41     15.78 o 
  -3   2  10       97.58      108.53      9.56 o 
  -2   2  10     1963.27     1836.40     17.60 o 
  -1   2  10      518.72      489.38     17.84 o 
   0   2  10      391.83      294.51      8.27 o 
   1   2  10      760.88      737.80     13.00 o 
   2   2  10     1121.59      904.57     40.84 o 
   3   2  10       48.42       42.80      6.16 o 
   4   2  10     1638.57     1512.92     16.57 o 
   5   2  10       16.02       19.96      7.17 o 
   6   2  10      638.48      658.02     19.00 o 
   7   2  10        7.88        6.13      7.47 o 
   8   2  10     2336.44     2219.20     25.93 o 
   9   2  10      264.90      241.72     14.49 o 
  10   2  10      159.28      166.91     12.59 o 
  11   2  10      387.07      387.67     14.70 o 
  12   2  10      425.37      453.98     43.52 o 
  13   2  10       72.50       66.64     12.21 o 
  14   2  10      182.91      183.54     21.87 o 
  15   2  10        9.52       -1.78     18.87 o 
  16   2  10      135.68      114.38     22.82 o 
  17   2  10        7.19      -14.21     14.21 o 
  18   2  10      275.14      277.22     19.97 o 
 -18   3  10        4.59       -6.47     28.54 o 
 -17   3  10       63.85       43.06     27.87 o 
 -16   3  10       35.63       31.82     25.68 o 
 -15   3  10       79.72       55.43     22.50 o 
 -14   3  10      116.32       97.53     16.04 o 
 -13   3  10        0.68       -4.06     13.53 o 
 -12   3  10      146.40      134.95     19.35 o 
 -11   3  10     1040.31      975.73     24.68 o 
 -10   3  10      164.60      126.95     14.38 o 
  -9   3  10      227.93      210.30     14.25 o 
  -8   3  10     1101.00     1009.18     21.41 o 
  -7   3  10       68.88       45.24     10.88 o 
  -6   3  10     1608.63     1586.26     49.60 o 
  -5   3  10       33.84       32.85      5.96 o 
  -4   3  10      476.61      475.83     24.84 o 
  -3   3  10     1982.23     2077.70     31.54 o 
  -2   3  10      199.54      206.09      9.71 o 
  -1   3  10      109.90      130.71      4.51 o 
   0   3  10      235.93      158.92      8.71 o 
   1   3  10      169.95      190.42      7.12 o 
   2   3  10      478.50      491.10     17.21 o 
   3   3  10     1424.20     1540.32     25.19 o 
   4   3  10      689.10      631.11     23.00 o 
   5   3  10       32.36       31.41      7.54 o 
   6   3  10     2010.21     2001.73     17.05 o 
   7   3  10      106.16       83.84      9.30 o 
   8   3  10      309.66      357.83     19.82 o 
   9   3  10      108.37      108.14     12.61 o 
  10   3  10      477.98      486.09     15.56 o 
  11   3  10      947.99      937.70     30.51 o 
  12   3  10      159.81      188.04     21.36 o 
  13   3  10        2.51       -5.33     19.90 o 
  14   3  10      261.75      292.70     24.43 o 
  15   3  10       85.88       58.98     21.24 o 
  16   3  10      127.07      104.02     15.69 o 
  17   3  10       29.83       17.88     14.69 o 
  18   3  10        1.24      -15.79     15.79 o 
 -17   4  10        3.31      -27.46     27.46 o 
 -16   4  10       70.30       15.39     25.71 o 
 -15   4  10        3.28      -14.15     23.91 o 
 -14   4  10       41.97       52.26     24.09 o 
 -13   4  10       50.88       42.96     23.37 o 
 -12   4  10      125.29      105.36     23.50 o 
 -11   4  10       14.75        4.11     20.68 o 
 -10   4  10      104.67       96.74     22.70 o 
  -9   4  10      190.90      143.11     23.27 o 
  -8   4  10     1405.54     1281.66     38.98 o 
  -7   4  10       89.05       88.73     19.40 o 
  -6   4  10      797.91      694.35     29.62 o 
  -5   4  10      312.06      299.94     22.66 o 
  -4   4  10      973.16      871.51     29.77 o 
  -3   4  10        8.83       10.84     12.59 o 
  -2   4  10     1793.17     1677.51     22.21 o 
  -1   4  10       18.95       37.97      6.54 o 
   0   4  10      296.92      309.88      8.62 o 
   1   4  10       68.84       81.17      6.86 o 
   2   4  10     1077.13     1047.92     22.66 o 
   3   4  10       18.10       38.92     10.76 o 
   4   4  10     3523.24     3500.24     66.32 o 
   5   4  10      246.91      306.27     11.93 o 
   6   4  10      526.66      567.16     11.90 o 
   7   4  10       75.32       66.24      8.47 o 
   8   4  10      626.78      730.63     20.23 o 
   9   4  10      227.47      242.96     21.21 o 
  10   4  10      369.73      403.75     24.16 o 
  11   4  10       49.50       20.40     18.29 o 
  12   4  10       52.82       58.25     19.03 o 
  13   4  10       13.78        8.23     18.92 o 
  14   4  10      151.41      142.49     15.82 o 
  15   4  10        2.18        9.57     14.09 o 
  16   4  10       30.92       14.56     14.67 o 
  17   4  10        2.43      -13.03     15.31 o 
 -16   5  10       35.97        9.05     27.30 o 
 -15   5  10       14.83      -22.26     25.25 o 
 -14   5  10      156.89      131.71     28.66 o 
 -13   5  10        6.92       12.27     24.48 o 
 -12   5  10        8.17      -10.95     22.55 o 
 -11   5  10       56.07       30.45     21.42 o 
 -10   5  10      215.11      175.94     24.37 o 
  -9   5  10       42.98       39.71     21.03 o 
  -8   5  10      359.93      317.52     18.69 o 
  -7   5  10      139.94      151.64     15.97 o 
  -6   5  10       96.49       83.65     14.20 o 
  -5   5  10      107.29      111.17     12.23 o 
  -4   5  10      265.00      232.43     12.89 o 
  -3   5  10      263.62      279.82     16.06 o 
  -2   5  10      422.95      388.62     28.80 o 
  -1   5  10      146.86      153.60     11.38 o 
   0   5  10     2237.75     2360.74     24.63 o 
   1   5  10      276.24      302.20     10.91 o 
   2   5  10      681.65      666.05     19.00 o 
   3   5  10      488.93      502.55     34.20 o 
   4   5  10      184.24      188.38     13.63 o 
   5   5  10      228.36      237.95     12.21 o 
   6   5  10       99.55       79.61     11.08 o 
   7   5  10       50.67       47.81     11.48 o 
   8   5  10       97.00      102.65     11.56 o 
   9   5  10       98.25       97.31     19.58 o 
  10   5  10      122.45      124.22     20.13 o 
  11   5  10       79.09       52.00     19.02 o 
  12   5  10        2.21      -16.96     18.54 o 
  13   5  10       19.40        9.70     18.40 o 
  14   5  10      117.27       82.57     21.72 o 
  15   5  10        5.20      -11.02     20.13 o 
  16   5  10       52.21       36.24     22.49 o 
 -14   6  10        5.94       15.80     18.40 o 
 -13   6  10        4.74        0.46     16.85 o 
 -12   6  10       46.82       46.43     21.77 o 
 -11   6  10        0.01        1.59     16.31 o 
 -10   6  10       18.94       35.92     16.08 o 
  -9   6  10       24.19       19.90     14.94 o 
  -8   6  10       11.76       10.64     12.96 o 
  -7   6  10       24.88       13.74     16.57 o 
  -6   6  10      572.87      591.26     17.82 o 
  -5   6  10       27.71       17.39     16.38 o 
  -4   6  10       70.86       66.17     12.16 o 
  -3   6  10       95.25      105.60     12.35 o 
  -2   6  10      101.03      115.34     15.51 o 
  -1   6  10      569.29      564.89     25.23 o 
   0   6  10      352.00      328.98     19.04 o 
   1   6  10      447.51      440.84     34.89 o 
   2   6  10       27.33       34.94     25.06 o 
   3   6  10       37.75       18.18     22.62 o 
   4   6  10      131.55      132.76     18.63 o 
   5   6  10       40.95       20.15     11.31 o 
   6   6  10      173.65      192.08     18.77 o 
   7   6  10       89.89       84.52     12.07 o 
   8   6  10       23.08       23.83     11.15 o 
   9   6  10       68.93       74.04     14.64 o 
  10   6  10       42.58       88.31     20.72 o 
  11   6  10        0.05       -5.99     19.79 o 
  12   6  10       50.40       31.60     19.32 o 
  13   6  10        7.07       -1.94     19.80 o 
  14   6  10        4.17      -21.06     21.06 o 
 -12   7  10       30.21       44.47     20.44 o 
 -11   7  10       52.59       86.17     20.15 o 
 -10   7  10       16.08       33.91     19.06 o 
  -9   7  10      111.61      127.69     19.47 o 
  -8   7  10       60.80       70.05     18.09 o 
  -7   7  10       61.07       74.67     17.84 o 
  -6   7  10       29.97       37.18     16.87 o 
  -5   7  10       64.74       76.15     17.24 o 
  -4   7  10        4.62       24.86     16.57 o 
  -3   7  10       71.00       63.12     16.18 o 
  -2   7  10        4.07        2.59     14.97 o 
  -1   7  10      100.14       95.14     32.36 o 
   0   7  10       72.03       39.61     22.91 o 
   1   7  10      315.20      312.56     30.89 o 
   2   7  10        6.84      -12.05     25.81 o 
   3   7  10      101.79       60.54     26.22 o 
   4   7  10       14.06      -15.48     25.54 o 
   5   7  10       17.68        1.06     16.24 o 
   6   7  10       33.07       25.22     16.68 o 
   7   7  10       17.12       15.92     11.55 o 
   8   7  10      128.69      129.97     13.46 o 
   9   7  10       40.09       41.90     14.41 o 
  10   7  10        5.46        5.17     18.55 o 
  11   7  10       30.07       12.83     19.00 o 
  12   7  10       56.63       54.28     21.82 o 
 -10   8  10       13.16       23.55     26.07 o 
  -9   8  10       12.46       11.53     18.89 o 
  -8   8  10       24.63       54.44     18.77 o 
  -7   8  10       10.90       18.09     18.66 o 
  -6   8  10        1.21       -3.71     16.19 o 
  -5   8  10        0.43        1.91     16.23 o 
  -4   8  10       11.53       -2.57     15.92 o 
  -3   8  10       12.85       -5.26     21.46 o 
  -2   8  10       61.55       53.40     20.77 o 
  -1   8  10        4.45       -1.61     24.44 o 
   0   8  10       42.75        7.87     19.46 o 
   1   8  10        9.92        5.34     25.30 o 
   2   8  10       62.52       51.30     25.74 o 
   3   8  10       11.56        0.42     25.73 o 
   4   8  10        8.63       -8.65     25.53 o 
   5   8  10        1.27      -24.63     24.63 o 
   6   8  10        0.35      -14.17     16.37 o 
   7   8  10       33.22       14.70     17.49 o 
   8   8  10       52.82       73.10     25.82 o 
   9   8  10        3.40       -9.57     24.16 o 
  10   8  10       37.69       28.43     24.22 o 
  -5   9  10        6.65       -3.43     18.54 o 
  -4   9  10        5.93       -3.50     26.37 o 
  -3   9  10        0.42      -17.13     17.13 o 
  -2   9  10        1.70        5.04     16.97 o 
  -1   9  10        3.60      -18.75     18.75 o 
   0   9  10        3.37       31.69     26.59 o 
   1   9  10        9.51        9.32     26.75 o 
   2   9  10        2.44      -19.91     26.71 o 
   3   9  10        1.46      -28.03     28.03 o 
   4   9  10       19.60       -0.31     26.64 o 
   5   9  10        3.43      -11.59     27.43 o 
 -18   1  11       33.35       11.01     21.67 o 
 -17   1  11        6.64        7.90     19.50 o 
 -16   1  11      113.67       69.82     19.89 o 
 -15   1  11       13.70       21.42     17.36 o 
 -14   1  11      305.83      318.59     20.26 o 
 -13   1  11       73.37       59.91     16.40 o 
 -12   1  11      183.60      164.69     17.59 o 
 -11   1  11       22.60       11.02     13.54 o 
 -10   1  11      112.36       92.13     14.49 o 
  -9   1  11      229.40      202.97     15.11 o 
  -8   1  11      119.93      103.68     12.66 o 
  -7   1  11      321.11      296.24     10.51 o 
  -6   1  11       16.12       21.31      7.88 o 
  -5   1  11      168.26      164.81      7.59 o 
  -4   1  11     1166.47     1042.26     16.14 o 
  -3   1  11      254.00      248.47      8.18 o 
  -2   1  11      224.27      234.77      6.85 o 
  -1   1  11     1331.72     1292.10     45.79 o 
   0   1  11     2182.37     2170.83     14.90 o 
   1   1  11      449.30      463.08     13.28 o 
   2   1  11       75.44       93.69      6.95 o 
   3   1  11      227.67      245.66     13.08 o 
   4   1  11     1000.46      917.04     20.50 o 
   5   1  11      117.10      113.56      8.35 o 
   6   1  11       38.38       42.49      9.69 o 
   7   1  11      216.72      211.56     13.87 o 
   8   1  11      397.47      384.55     14.31 o 
   9   1  11       68.65       78.81     11.61 o 
  10   1  11       47.08       35.72     28.46 o 
  11   1  11       10.51       13.57     11.36 o 
  12   1  11       60.40       39.51     11.77 o 
  13   1  11       55.24       38.26     13.02 o 
  14   1  11       83.69      103.82     13.79 o 
  15   1  11       14.89       32.19     13.79 o 
  16   1  11       73.16       99.95     15.31 o 
  17   1  11       24.10       41.62     21.90 o 
  18   1  11       33.86        1.41     21.27 o 
 -18   2  11        8.00        3.45     20.23 o 
 -17   2  11       15.45       31.03     18.75 o 
 -16   2  11       22.44       18.44     17.27 o 
 -15   2  11        2.00        5.29     15.85 o 
 -14   2  11       34.63       21.95     15.62 o 
 -13   2  11      160.58      137.37     17.19 o 
 -12   2  11       16.29        7.68     13.78 o 
 -11   2  11        3.82        1.25     12.94 o 
 -10   2  11       45.94       20.87     12.48 o 
  -9   2  11      146.19      134.66     13.82 o 
  -8   2  11       55.06       35.12     11.50 o 
  -7   2  11      567.61      492.93     17.23 o 
  -6   2  11      408.36      437.47     15.43 o 
  -5   2  11       34.15       24.09     10.02 o 
  -4   2  11      295.86      270.83     13.04 o 
  -3   2  11      682.44      638.85     16.19 o 
  -2   2  11     2500.74     2595.98     39.18 o 
  -1   2  11     5256.02     5361.06     45.59 o 
   0   2  11      461.16      527.00     14.08 o 
   1   2  11     1601.73     1604.01     81.15 o 
   2   2  11      678.73      784.56     41.95 o 
   3   2  11      592.14      592.07     15.19 o 
   4   2  11      747.10      730.77     13.24 o 
   5   2  11      125.73      130.02      8.88 o 
   6   2  11      360.16      392.26     11.15 o 
   7   2  11      966.88      926.50     15.40 o 
   8   2  11      126.03      118.61      9.43 o 
   9   2  11      212.60      211.41     12.60 o 
  10   2  11       14.70        9.58     17.52 o 
  11   2  11        8.70       22.35     16.31 o 
  12   2  11        8.23        5.58     11.67 o 
  13   2  11      276.52      262.27     29.51 o 
  14   2  11       47.41       33.97     18.88 o 
  15   2  11        5.11        2.35     20.11 o 
  16   2  11        6.08      -10.36     20.44 o 
  17   2  11       33.82       40.24     22.65 o 
  18   2  11        2.42        2.03     16.51 o 
 -17   3  11        4.32      -27.86     27.86 o 
 -16   3  11       20.85       -4.97     26.49 o 
 -15   3  11       36.14       32.64     23.56 o 
 -14   3  11       12.62       11.58     22.68 o 
 -13   3  11       11.28        8.49     14.02 o 
 -12   3  11        3.81        0.06     13.21 o 
 -11   3  11      135.82      111.06     14.91 o 
 -10   3  11      117.62       72.62     14.14 o 
  -9   3  11      334.83      311.61     16.05 o 
  -8   3  11       71.96       35.51     11.54 o 
  -7   3  11      282.83      280.57     15.11 o 
  -6   3  11       67.48       55.31      7.59 o 
  -5   3  11      524.96      457.99     20.97 o 
  -4   3  11      328.81      322.39      7.48 o 
  -3   3  11      882.81     1042.37     19.31 o 
  -2   3  11      323.36      287.17      9.86 o 
  -1   3  11      758.70      702.74     13.02 o 
   0   3  11     1967.96     2048.24     26.43 o 
   1   3  11      648.75      626.34     12.43 o 
   2   3  11      102.93       96.22      7.93 o 
   3   3  11      262.68      342.74     34.08 o 
   4   3  11       98.95      134.39     11.59 o 
   5   3  11     1832.54     1793.71     38.32 o 
   6   3  11      243.31      226.43     12.55 o 
   7   3  11      640.54      608.78     14.24 o 
   8   3  11      262.05      221.72     11.35 o 
   9   3  11       96.18      114.02     12.42 o 
  10   3  11      367.41      309.72     16.08 o 
  11   3  11      337.82      309.75     22.77 o 
  12   3  11        3.61       12.68     19.12 o 
  13   3  11       32.09       46.73     19.03 o 
  14   3  11       13.68        5.04     17.50 o 
  15   3  11       11.06       13.01     20.74 o 
  16   3  11       14.69       -6.38     21.03 o 
  17   3  11       11.60      -15.88     15.88 o 
 -17   4  11       48.17        6.55     27.92 o 
 -16   4  11      264.63      252.71     33.57 o 
 -15   4  11      125.49       99.77     28.27 o 
 -14   4  11       46.59       24.90     23.83 o 
 -13   4  11      206.05      237.17     28.14 o 
 -12   4  11      146.77      155.74     25.10 o 
 -11   4  11       95.58       75.90     22.12 o 
 -10   4  11       17.65       14.10     19.97 o 
  -9   4  11      202.10      154.96     23.93 o 
  -8   4  11      109.23       95.52     21.80 o 
  -7   4  11     1210.55     1150.75     38.91 o 
  -6   4  11      752.29      751.37     31.24 o 
  -5   4  11     2889.26     2717.78     50.18 o 
  -4   4  11      237.05      221.14     21.25 o 
  -3   4  11     1497.27     1497.66     27.12 o 
  -2   4  11      233.87      259.05     13.47 o 
  -1   4  11      231.30      223.16     14.74 o 
   0   4  11      159.29      141.47      7.88 o 
   1   4  11      853.98      753.34     11.94 o 
   2   4  11      323.14      338.84     23.47 o 
   3   4  11      435.27      472.04     26.58 o 
   4   4  11       83.83       77.76     12.38 o 
   5   4  11     1856.14     1902.35     27.44 o 
   6   4  11      505.47      533.88     14.09 o 
   7   4  11     1974.43     1982.50     21.51 o 
   8   4  11       30.07       44.12     13.99 o 
   9   4  11      516.81      443.24     24.11 o 
  10   4  11       10.14        5.47     16.74 o 
  11   4  11      296.45      285.90     23.29 o 
  12   4  11       58.94       59.89     19.67 o 
  13   4  11      122.36       97.92     20.24 o 
  14   4  11      164.81      124.41     22.54 o 
  15   4  11      176.24      168.21     28.38 o 
  16   4  11       96.16      105.63     16.86 o 
 -15   5  11       49.66       28.55     26.33 o 
 -14   5  11       67.95       41.82     24.16 o 
 -13   5  11       21.95       28.67     22.66 o 
 -12   5  11      145.30      140.88     26.63 o 
 -11   5  11      207.01      194.79     26.81 o 
 -10   5  11        9.47        5.41     20.72 o 
  -9   5  11      119.20      104.43     22.25 o 
  -8   5  11       49.79       30.07     21.64 o 
  -7   5  11      219.67      228.99     17.77 o 
  -6   5  11      210.75      201.13     13.84 o 
  -5   5  11      368.43      402.45     26.61 o 
  -4   5  11       32.65       20.47     11.46 o 
  -3   5  11      631.37      573.80     24.91 o 
  -2   5  11       58.11       60.44     11.36 o 
  -1   5  11     1161.09     1160.80     19.40 o 
   0   5  11        2.67        8.73     10.22 o 
   1   5  11      738.88      711.84     18.78 o 
   2   5  11       86.22       94.85     12.15 o 
   3   5  11      333.21      324.65     25.74 o 
   4   5  11       20.65       22.35     11.48 o 
   5   5  11      627.73      650.44     24.77 o 
   6   5  11      131.80      143.51     19.46 o 
   7   5  11      341.72      330.66     14.33 o 
   8   5  11       48.77       30.64     11.05 o 
   9   5  11      413.79      413.30     18.70 o 
  10   5  11       32.65       31.38     18.46 o 
  11   5  11       78.50       57.18     18.95 o 
  12   5  11       39.16       30.54     20.72 o 
  13   5  11       54.93       40.46     18.45 o 
  14   5  11       18.31        6.33     19.65 o 
  15   5  11       20.40      -19.14     21.08 o 
 -14   6  11       10.34        0.68     19.05 o 
 -13   6  11       20.72       27.33     17.38 o 
 -12   6  11      122.27      123.37     18.93 o 
 -11   6  11       89.61       92.82     18.26 o 
 -10   6  11      236.28      240.76     19.90 o 
  -9   6  11      507.72      524.09     22.53 o 
  -8   6  11      196.96      211.71     15.81 o 
  -7   6  11      172.97      152.38     14.76 o 
  -6   6  11      392.29      426.95     18.75 o 
  -5   6  11      269.59      283.34     15.20 o 
  -4   6  11      637.26      611.96     17.91 o 
  -3   6  11      609.22      577.20     17.15 o 
  -2   6  11      477.54      488.72     16.16 o 
  -1   6  11       84.15       92.77     13.93 o 
   0   6  11      610.07      585.85     20.65 o 
   1   6  11       78.49       73.86     25.05 o 
   2   6  11      530.57      517.31     31.58 o 
   3   6  11      164.64      159.28     27.34 o 
   4   6  11      688.50      684.65     49.41 o 
   5   6  11      310.37      315.10     16.74 o 
   6   6  11      371.48      387.38     20.14 o 
   7   6  11      632.21      629.78     30.52 o 
   8   6  11      107.33      103.36     12.57 o 
   9   6  11      183.35      246.07     23.40 o 
  10   6  11      676.51      695.51     31.53 o 
  11   6  11      195.01      200.33     22.70 o 
  12   6  11       91.87       69.85     21.78 o 
  13   6  11        5.67        2.83     21.92 o 
  14   6  11       37.27       36.37     20.23 o 
 -12   7  11       60.19      106.99     21.90 o 
 -11   7  11      248.08      308.29     29.57 o 
 -10   7  11       54.88      108.16     20.41 o 
  -9   7  11      137.01      163.05     21.16 o 
  -8   7  11        8.63       18.94     16.99 o 
  -7   7  11       29.14       73.59     17.83 o 
  -6   7  11       75.62       85.29     17.23 o 
  -5   7  11        8.69       40.47     16.36 o 
  -4   7  11        0.98        7.45     15.77 o 
  -3   7  11      101.44       76.86     16.42 o 
  -2   7  11      288.30      258.21     18.60 o 
  -1   7  11      291.45      304.67     20.43 o 
   0   7  11      381.01      345.76     19.24 o 
   1   7  11      206.67      229.24     29.43 o 
   2   7  11      230.08      197.62     28.74 o 
   3   7  11       88.18       68.34     27.43 o 
   4   7  11        3.31        7.15     24.30 o 
   5   7  11       19.18       29.18     25.22 o 
   6   7  11      129.12       67.99     25.39 o 
   7   7  11       11.39       16.68     16.07 o 
   8   7  11       29.12       10.24     12.59 o 
   9   7  11      356.05      379.07     19.66 o 
  10   7  11       19.03       12.69     19.51 o 
  11   7  11       83.05       76.82     21.41 o 
  12   7  11       37.95       22.70     20.12 o 
  -9   8  11       66.93       75.62     20.46 o 
  -8   8  11        2.33       11.18     19.31 o 
  -7   8  11       89.97      116.43     20.46 o 
  -6   8  11        0.45        6.46     17.49 o 
  -5   8  11      128.55      175.29     18.83 o 
  -4   8  11        8.32       12.94     16.64 o 
  -3   8  11      148.69      141.23     17.98 o 
  -2   8  11       10.41        3.40     15.81 o 
  -1   8  11       31.69       39.25     26.75 o 
   0   8  11       18.91       31.38     25.39 o 
   1   8  11       87.03      123.68     25.47 o 
   2   8  11        4.33       -9.61     26.82 o 
   3   8  11       57.73       75.68     27.94 o 
   4   8  11        6.02        8.57     25.57 o 
   5   8  11       60.07       49.31     26.12 o 
   6   8  11        1.46       -0.96     25.78 o 
   7   8  11      285.65      309.92     32.13 o 
   8   8  11        2.59        3.82     17.74 o 
   9   8  11       53.49       35.23     23.67 o 
  -4   9  11        1.68       -2.09     18.13 o 
  -3   9  11        3.23       14.32     26.00 o 
  -2   9  11       16.61       -0.41     19.92 o 
  -1   9  11       19.81       57.98     30.88 o 
   0   9  11        1.50       34.51     27.15 o 
   1   9  11        5.34       21.09     28.30 o 
   2   9  11        6.34      -10.83     26.96 o 
   3   9  11        4.71      -27.32     27.32 o 
   4   9  11        3.64       19.50     28.92 o 
 -18   0  12      142.41       76.94     29.90 o 
 -17   0  12     1047.04     1021.48     48.16 o 
 -16   0  12      486.19      410.79     36.39 o 
 -15   0  12       98.06       67.03     27.05 o 
 -14   0  12       79.53       39.98     24.04 o 
 -13   0  12       76.97       35.81     22.70 o 
 -12   0  12      312.91      257.73     26.32 o 
 -11   0  12      160.72      154.49     23.39 o 
 -10   0  12     3034.90     2914.69     54.98 o 
  -9   0  12     4866.95     4886.52     67.00 o 
  -8   0  12       44.76       30.06     16.98 o 
  -7   0  12      441.85      477.89     23.91 o 
  -6   0  12      632.33      588.44     13.87 o 
  -5   0  12      240.12      286.65     19.61 o 
  -4   0  12       91.91       82.88     14.71 o 
  -3   0  12      123.25      119.66     15.05 o 
  -2   0  12     3209.20     3623.12     49.94 o 
  -1   0  12     6167.27     6168.92     63.24 o 
   0   0  12     1867.16     1994.36     37.76 o 
   1   0  12     6758.90     6983.80     94.27 o 
   2   0  12     2565.12     2817.80     43.47 o 
   3   0  12      244.75      276.04     13.25 o 
   4   0  12       29.57       24.13      7.99 o 
   5   0  12       67.24       79.09      8.93 o 
   6   0  12      589.82      600.08     13.81 o 
   7   0  12      625.09      650.96     24.21 o 
   8   0  12       70.98       84.19     16.90 o 
   9   0  12     5710.75     6150.09     64.07 o 
  10   0  12     4477.68     4572.59     56.70 o 
  11   0  12       48.98       37.72     17.91 o 
  12   0  12       94.19       66.67     16.53 o 
  13   0  12      175.84      175.06     19.83 o 
  14   0  12      270.98      259.71     23.58 o 
  15   0  12       33.46       33.37     19.99 o 
  16   0  12      942.44      974.87     35.60 o 
  17   0  12      820.96      892.43     35.17 o 
  18   0  12      165.70      140.93     24.80 o 
 -18   1  12       25.94       19.29     20.61 o 
 -17   1  12      118.26       81.12     20.45 o 
 -16   1  12        3.66        1.95     18.67 o 
 -15   1  12      646.16      705.55     27.73 o 
 -14   1  12      101.68       61.73     16.68 o 
 -13   1  12      224.94      199.26     19.25 o 
 -12   1  12       25.42       10.77     14.72 o 
 -11   1  12     1531.65     1525.52     30.50 o 
 -10   1  12      807.55      825.80     49.02 o 
  -9   1  12      492.41      483.92     41.31 o 
  -8   1  12      463.07      449.38     24.15 o 
  -7   1  12       38.30       19.10     11.00 o 
  -6   1  12      142.09      149.92      8.33 o 
  -5   1  12     1043.72     1014.10     32.11 o 
  -4   1  12      231.02      267.58     14.66 o 
  -3   1  12      234.51      241.80     17.69 o 
  -2   1  12      119.75      122.35      7.44 o 
  -1   1  12      272.37      297.80     15.20 o 
   0   1  12        4.48        7.10      3.40 o 
   1   1  12      770.57      764.91     25.68 o 
   2   1  12       58.33       51.33      6.85 o 
   3   1  12      166.13      183.63      6.84 o 
   4   1  12      331.85      383.11     15.04 o 
   5   1  12     1162.15     1095.61     15.59 o 
   6   1  12      135.28      128.81      9.08 o 
   7   1  12       37.82       42.29     12.31 o 
   8   1  12      551.29      568.59     17.07 o 
   9   1  12      135.98      154.43     13.09 o 
  10   1  12      245.61      302.64     21.33 o 
  11   1  12     1099.41     1150.82     23.08 o 
  12   1  12       12.02        3.29     12.41 o 
  13   1  12      318.87      305.96     16.06 o 
  14   1  12       35.91       35.92     13.39 o 
  15   1  12      646.08      752.14     21.92 o 
  16   1  12        1.70       23.72     16.67 o 
  17   1  12      200.79      229.27     26.43 o 
  18   1  12       39.94       57.71     22.21 o 
 -18   2  12        3.00      -12.53     21.43 o 
 -17   2  12      567.75      501.88     40.11 o 
 -16   2  12       23.03       34.30     18.04 o 
 -15   2  12       26.67       26.36     16.74 o 
 -14   2  12       36.69       20.18     15.43 o 
 -13   2  12       48.95       35.64     14.98 o 
 -12   2  12      227.16      196.24     17.29 o 
 -11   2  12       17.34       12.08     13.76 o 
 -10   2  12      544.64      450.92     19.17 o 
  -9   2  12      500.86      497.16     18.78 o 
  -8   2  12      333.10      315.92     16.31 o 
  -7   2  12     1216.36     1224.99     24.16 o 
  -6   2  12     1633.23     1607.48     33.80 o 
  -5   2  12       87.05       83.33     11.23 o 
  -4   2  12      747.84      737.04     18.24 o 
  -3   2  12      580.57      513.27     16.26 o 
  -2   2  12     1858.12     1898.23     22.70 o 
  -1   2  12      273.29      288.32     21.04 o 
   0   2  12     3265.26     3498.90     34.51 o 
   1   2  12      523.90      590.74     20.76 o 
   2   2  12      648.94      773.62     25.67 o 
   3   2  12      262.79      268.65     12.79 o 
   4   2  12      596.02      658.96     13.43 o 
   5   2  12      308.50      327.96     11.16 o 
   6   2  12     1520.82     1596.82     19.47 o 
   7   2  12     1748.73     1789.04     20.64 o 
   8   2  12      449.28      429.94     12.89 o 
   9   2  12      290.41      285.01     14.42 o 
  10   2  12      894.16      821.37     19.99 o 
  11   2  12        9.96        2.63     15.98 o 
  12   2  12      124.76      122.75     15.73 o 
  13   2  12       82.92       82.64     12.89 o 
  14   2  12       64.76      100.92     20.35 o 
  15   2  12        7.47        0.71     19.62 o 
  16   2  12       67.24       79.96     23.14 o 
  17   2  12      454.70      474.34     31.01 o 
  18   2  12       10.86      -14.97     21.82 o 
 -17   3  12        5.97       -7.25     27.47 o 
 -16   3  12        7.83      -15.04     26.08 o 
 -15   3  12      373.15      336.63     32.67 o 
 -14   3  12       51.73       20.63     24.07 o 
 -13   3  12        3.86        6.77     21.93 o 
 -12   3  12      151.19      126.75     23.82 o 
 -11   3  12      381.21      378.83     18.54 o 
 -10   3  12      132.96       97.68     13.90 o 
  -9   3  12      115.75      104.60     13.90 o 
  -8   3  12      235.48      224.37     15.12 o 
  -7   3  12      340.62      312.36     15.79 o 
  -6   3  12      109.84       80.91     12.50 o 
  -5   3  12     1959.60     1839.34     26.88 o 
  -4   3  12     1364.05     1468.58     35.69 o 
  -3   3  12      209.86      209.70      9.46 o 
  -2   3  12       21.02       25.13      6.72 o 
  -1   3  12      767.22      746.40     20.98 o 
   0   3  12       18.71       20.95      8.38 o 
   1   3  12     1646.79     1725.36     20.24 o 
   2   3  12       55.95       66.43     10.80 o 
   3   3  12      221.56      212.13     12.44 o 
   4   3  12     1210.58     1389.34     86.29 o 
   5   3  12     1945.86     1974.99     21.56 o 
   6   3  12       62.09       60.30      9.96 o 
   7   3  12      260.06      253.68     12.04 o 
   8   3  12      480.65      497.95     14.79 o 
   9   3  12      106.73       79.50     18.06 o 
  10   3  12       94.48       94.99     12.84 o 
  11   3  12      477.28      502.45     24.18 o 
  12   3  12      304.37      297.59     23.25 o 
  13   3  12        1.71       16.03     18.79 o 
  14   3  12      112.73      105.19     21.87 o 
  15   3  12      659.63      744.70     35.28 o 
  16   3  12       28.63       26.70     22.47 o 
  17   3  12       22.09        0.78     15.66 o 
 -16   4  12       45.41       29.11     28.54 o 
 -15   4  12      128.29      110.21     28.42 o 
 -14   4  12       90.78       68.14     25.85 o 
 -13   4  12       34.42       19.63     22.75 o 
 -12   4  12       16.42        1.66     23.60 o 
 -11   4  12      172.23      206.19     26.37 o 
 -10   4  12      154.12      118.49     24.11 o 
  -9   4  12      138.18      149.95     23.76 o 
  -8   4  12      661.98      601.36     31.74 o 
  -7   4  12      818.64      761.02     33.30 o 
  -6   4  12      187.38      159.40     23.18 o 
  -5   4  12     1016.51     1002.31     34.91 o 
  -4   4  12      145.73      169.28     16.14 o 
  -3   4  12      191.29      186.04     28.86 o 
  -2   4  12      132.09      143.99     19.94 o 
  -1   4  12      840.66      830.92     14.46 o 
   0   4  12      690.48      709.24     38.86 o 
   1   4  12      235.92      244.31     14.60 o 
   2   4  12      397.97      407.76     15.56 o 
   3   4  12      578.13      591.10     20.23 o 
   4   4  12      438.28      443.44     16.73 o 
   5   4  12      278.32      305.88     25.44 o 
   6   4  12      210.92      235.46     12.49 o 
   7   4  12      491.47      482.35     14.89 o 
   8   4  12      564.65      511.25     26.27 o 
   9   4  12      288.68      297.41     23.79 o 
  10   4  12       59.89       60.04     18.72 o 
  11   4  12       53.86       88.22     19.37 o 
  12   4  12       58.55       92.73     20.83 o 
  13   4  12       55.40       49.47     20.52 o 
  14   4  12      124.55      125.34     22.85 o 
  15   4  12       34.84        6.41     21.25 o 
  16   4  12      101.92       73.95     23.59 o 
 -15   5  12      124.46       82.04     30.16 o 
 -14   5  12       23.59        6.05     25.58 o 
 -13   5  12       14.97        7.90     24.26 o 
 -12   5  12       21.89       21.76     22.25 o 
 -11   5  12       63.08       62.30     24.14 o 
 -10   5  12       18.44       16.57     21.71 o 
  -9   5  12      210.58      231.21     26.21 o 
  -8   5  12       52.42       37.08     21.70 o 
  -7   5  12       21.94       39.57     21.55 o 
  -6   5  12      300.12      313.74     16.57 o 
  -5   5  12      225.09      231.26     13.84 o 
  -4   5  12      212.53      197.88     13.62 o 
  -3   5  12       36.63       37.91     11.23 o 
  -2   5  12       26.05       29.09     11.34 o 
  -1   5  12     1146.77     1163.10     21.66 o 
   0   5  12        0.93        8.59     10.31 o 
   1   5  12     1066.38     1141.62     38.53 o 
   2   5  12        9.87       18.21     11.66 o 
   3   5  12       19.50       23.27     11.43 o 
   4   5  12       59.14       65.65     17.78 o 
   5   5  12      134.83      134.59     21.43 o 
   6   5  12      198.18      206.79     15.64 o 
   7   5  12       81.15      104.00     29.09 o 
   8   5  12       38.92       44.41     22.20 o 
   9   5  12       58.75       62.03     18.70 o 
  10   5  12        5.41       11.97     18.43 o 
  11   5  12       39.47       45.09     19.56 o 
  12   5  12       67.60       57.17     19.90 o 
  13   5  12        7.49        2.94     19.54 o 
  14   5  12       10.96      -20.88     20.88 o 
  15   5  12       93.66       57.56     21.27 o 
 -13   6  12       20.41       10.09     19.17 o 
 -12   6  12       57.13       99.77     27.75 o 
 -11   6  12       18.89       17.08     16.50 o 
 -10   6  12       36.80       48.83     17.44 o 
  -9   6  12       31.47       33.98     16.53 o 
  -8   6  12       59.86       65.66     14.18 o 
  -7   6  12      540.60      522.54     26.37 o 
  -6   6  12      126.28      133.27     13.99 o 
  -5   6  12      212.67      233.68     15.04 o 
  -4   6  12        1.37        1.73     11.88 o 
  -3   6  12       96.75       93.57     15.51 o 
  -2   6  12      397.86      403.08     16.46 o 
  -1   6  12      207.51      225.11     13.49 o 
   0   6  12      640.03      624.06     34.55 o 
   1   6  12       56.42       81.02     25.89 o 
   2   6  12      193.83      197.46     26.40 o 
   3   6  12       78.27       75.10     26.84 o 
   4   6  12        3.97       -7.77     24.93 o 
   5   6  12       58.94       69.53     14.68 o 
   6   6  12      212.74      244.05     16.85 o 
   7   6  12      198.09      228.06     32.51 o 
   8   6  12       19.55       19.82     15.02 o 
   9   6  12       87.15      103.36     16.40 o 
  10   6  12       54.41       55.41     19.75 o 
  11   6  12       12.83        2.45     19.23 o 
  12   6  12       16.93       17.85     21.14 o 
  13   6  12       28.29       -4.45     20.94 o 
 -11   7  12        5.52       16.65     20.27 o 
 -10   7  12       48.16       68.28     20.33 o 
  -9   7  12       39.72       57.31     19.81 o 
  -8   7  12       17.74       46.44     18.44 o 
  -7   7  12        0.68        4.62     16.83 o 
  -6   7  12        2.23       13.76     16.15 o 
  -5   7  12       27.15       27.61     16.84 o 
  -4   7  12       27.69       26.11     15.68 o 
  -3   7  12       49.72       46.58     15.97 o 
  -2   7  12       55.56       33.08     15.18 o 
  -1   7  12       78.63       58.58     21.63 o 
   0   7  12        8.10       23.32     27.00 o 
   1   7  12       72.48       72.27     26.46 o 
   2   7  12       34.20       14.95     26.51 o 
   3   7  12       65.85       76.14     25.59 o 
   4   7  12       44.14       43.19     26.39 o 
   5   7  12       55.99       38.01     25.52 o 
   6   7  12        6.75      -15.48     25.67 o 
   7   7  12        1.52        0.48     25.59 o 
   8   7  12       51.39       50.33     12.77 o 
   9   7  12       12.87       15.93     19.15 o 
  10   7  12       27.72       38.50     22.10 o 
  11   7  12       15.37       35.03     22.80 o 
  -8   8  12       11.32       17.07     19.66 o 
  -7   8  12       16.60       24.40     18.47 o 
  -6   8  12       44.95       33.65     23.97 o 
  -5   8  12        1.68        4.56     17.40 o 
  -4   8  12        9.63      -12.43     16.04 o 
  -3   8  12        5.30       -3.26     16.81 o 
  -2   8  12        5.13       13.73     17.90 o 
  -1   8  12        7.81       18.54     26.36 o 
   0   8  12        1.17        9.65     25.84 o 
   1   8  12        2.63       81.79     27.13 o 
   2   8  12       17.76       43.33     26.84 o 
   3   8  12        6.10       14.91     26.27 o 
   4   8  12       21.63       15.74     26.55 o 
   5   8  12        1.20      -15.93     28.18 o 
   6   8  12       21.75        2.76     28.18 o 
   7   8  12        8.68        5.88     27.77 o 
   8   8  12       38.98       10.45     27.25 o 
  -3   9  12       11.73        3.42     18.22 o 
  -2   9  12        3.78       62.45     28.68 o 
  -1   9  12       10.43       58.18     30.68 o 
   0   9  12       24.61       61.26     29.37 o 
   1   9  12       12.96        3.82     28.00 o 
   2   9  12       11.14       24.97     28.26 o 
   3   9  12       28.81       47.24     30.13 o 
 -18   1  13       11.78      -14.62     21.34 o 
 -17   1  13        6.08      -19.67     19.67 o 
 -16   1  13        0.52      -19.04     19.04 o 
 -15   1  13       25.54        3.83     18.65 o 
 -14   1  13       23.25       10.61     17.48 o 
 -13   1  13        8.59       -5.98     15.10 o 
 -12   1  13       26.76        5.51     15.15 o 
 -11   1  13      148.97      114.95     16.51 o 
 -10   1  13      211.69      224.67     17.38 o 
  -9   1  13       39.28       31.72     14.00 o 
  -8   1  13       23.09       14.75     13.13 o 
  -7   1  13      225.98      208.65     15.42 o 
  -6   1  13      129.16      123.34      7.99 o 
  -5   1  13      271.80      261.73      9.48 o 
  -4   1  13      356.74      322.99      9.09 o 
  -3   1  13      337.24      335.66      8.87 o 
  -2   1  13       58.32       60.73     11.16 o 
  -1   1  13      124.74      116.88     11.77 o 
   0   1  13       86.97       89.87      7.56 o 
   1   1  13      274.41      301.68     11.05 o 
   2   1  13      215.82      220.15      8.67 o 
   3   1  13      222.02      222.16      9.99 o 
   4   1  13       97.15      104.76      9.67 o 
   5   1  13      376.36      346.25     14.69 o 
   6   1  13       85.89       81.99      9.07 o 
   7   1  13      231.36      210.06     10.59 o 
   8   1  13       85.49       81.38     12.28 o 
   9   1  13       13.33        8.88     12.10 o 
  10   1  13      445.19      447.34     17.59 o 
  11   1  13      372.26      362.02     16.34 o 
  12   1  13       94.35       83.34     18.21 o 
  13   1  13       31.69       21.08     13.12 o 
  14   1  13       60.03       67.28     25.28 o 
  15   1  13       11.75       26.12     22.95 o 
  16   1  13        0.82       17.85     14.55 o 
  17   1  13        1.82       -0.78     19.43 o 
 -17   2  13        4.11       -6.19     20.29 o 
 -16   2  13       19.65        7.96     19.15 o 
 -15   2  13        5.51       -8.55     16.89 o 
 -14   2  13       62.61       45.03     15.88 o 
 -13   2  13       63.43       47.18     14.91 o 
 -12   2  13      280.36      242.49     18.32 o 
 -11   2  13       18.43        1.52     13.73 o 
 -10   2  13      201.11      160.40     15.82 o 
  -9   2  13        2.28        3.54     13.55 o 
  -8   2  13       98.25       91.46     13.67 o 
  -7   2  13      823.17      810.18     21.80 o 
  -6   2  13       81.09       60.26     12.94 o 
  -5   2  13      703.94      613.82     18.73 o 
  -4   2  13      301.28      314.82     15.22 o 
  -3   2  13       60.18       31.29     10.99 o 
  -2   2  13     1801.86     1736.50     20.61 o 
  -1   2  13      270.00      247.25     19.08 o 
   0   2  13       99.82       89.21     10.50 o 
   1   2  13      894.14      911.41     16.21 o 
   2   2  13     2058.05     2028.98     58.68 o 
   3   2  13      198.11      180.89     13.75 o 
   4   2  13      597.57      657.78     13.91 o 
   5   2  13      574.86      567.97     16.30 o 
   6   2  13      195.67      167.68     11.08 o 
   7   2  13      224.62      203.43     20.87 o 
   8   2  13      278.31      230.57     11.79 o 
   9   2  13        4.60       -3.97     12.22 o 
  10   2  13      124.63      140.19     13.56 o 
  11   2  13       54.02       54.23     13.07 o 
  12   2  13      102.20      135.88     17.54 o 
  13   2  13       66.40       38.79     28.74 o 
  14   2  13       33.74       31.92     16.00 o 
  15   2  13       11.69       24.24     20.71 o 
  16   2  13       46.27       49.25     23.42 o 
  17   2  13        3.98       65.11     24.86 o 
 -17   3  13       37.36       37.59     28.85 o 
 -16   3  13      157.16      210.60     30.79 o 
 -15   3  13       16.75       19.82     25.77 o 
 -14   3  13      114.74       84.00     27.05 o 
 -13   3  13       15.47       13.22     22.48 o 
 -12   3  13      130.91      135.07     25.58 o 
 -11   3  13       11.13        3.63     22.05 o 
 -10   3  13      139.35       96.62     23.72 o 
  -9   3  13      173.56      161.98     24.41 o 
  -8   3  13      212.56      174.63     15.41 o 
  -7   3  13      424.16      412.05     17.67 o 
  -6   3  13      487.33      468.01     17.81 o 
  -5   3  13      582.10      553.23     17.98 o 
  -4   3  13      348.46      317.92     15.25 o 
  -3   3  13      248.35      226.45     10.30 o 
  -2   3  13      104.49       85.54      7.87 o 
  -1   3  13      517.73      512.31     11.16 o 
   0   3  13      831.45      889.40     16.57 o 
   1   3  13      401.48      432.30     12.98 o 
   2   3  13       31.43       27.66     11.33 o 
   3   3  13      127.55      129.29     13.06 o 
   4   3  13      627.72      648.23     25.50 o 
   5   3  13      214.76      229.79     17.15 o 
   6   3  13      275.29      260.73     12.46 o 
   7   3  13      387.34      392.35     13.57 o 
   8   3  13      663.11      591.92     15.18 o 
   9   3  13      180.32      151.16     11.70 o 
  10   3  13      432.12      417.71     17.30 o 
  11   3  13        3.30       13.15     16.52 o 
  12   3  13       71.87       93.87     20.20 o 
  13   3  13       53.35       60.66     21.03 o 
  14   3  13      399.71      396.85     28.47 o 
  15   3  13       17.44       27.64     21.96 o 
  16   3  13       59.87       56.51     22.78 o 
  17   3  13       10.29        0.65     22.84 o 
 -16   4  13       36.40       34.14     28.58 o 
 -15   4  13        3.65       -7.83     26.70 o 
 -14   4  13      107.89      103.65     28.40 o 
 -13   4  13        1.89       19.02     25.88 o 
 -12   4  13       10.34       12.52     23.29 o 
 -11   4  13       68.16       66.46     25.30 o 
 -10   4  13       17.62       53.25     22.29 o 
  -9   4  13      124.86      125.84     23.50 o 
  -8   4  13       73.12       80.79     22.78 o 
  -7   4  13      110.65       62.62     20.79 o 
  -6   4  13      345.73      287.79     26.40 o 
  -5   4  13      232.83      172.05     22.73 o 
  -4   4  13     1373.06     1395.16     28.94 o 
  -3   4  13      264.07      275.91     24.97 o 
  -2   4  13      238.70      231.73     16.78 o 
  -1   4  13       19.41       20.52      7.65 o 
   0   4  13      400.80      391.47     15.55 o 
   1   4  13       67.53       70.98     11.82 o 
   2   4  13      303.98      280.48     15.03 o 
   3   4  13      450.82      450.59     16.80 o 
   4   4  13      472.12      509.51     20.41 o 
   5   4  13      525.79      463.16     18.16 o 
   6   4  13     1261.71     1239.95     31.94 o 
   7   4  13      322.17      288.83     17.70 o 
   8   4  13       99.29       96.53     11.63 o 
   9   4  13       52.55       44.68     13.84 o 
  10   4  13        5.03        9.95     17.40 o 
  11   4  13       59.96       74.47     18.73 o 
  12   4  13       38.20       28.87     19.92 o 
  13   4  13        5.64       15.33     20.04 o 
  14   4  13       30.45       14.27     21.42 o 
  15   4  13       13.46      -20.77     22.48 o 
  16   4  13      134.41       94.20     25.38 o 
 -15   5  13       32.07       24.88     28.46 o 
 -14   5  13       13.85       16.64     28.00 o 
 -13   5  13        4.08       -0.91     24.54 o 
 -12   5  13      157.70      164.53     27.82 o 
 -11   5  13        1.21       14.22     23.22 o 
 -10   5  13      166.74      119.03     25.40 o 
  -9   5  13      140.51      138.98     24.54 o 
  -8   5  13      388.52      369.44     29.37 o 
  -7   5  13        4.67        5.45     21.49 o 
  -6   5  13     1164.99     1103.17     28.52 o 
  -5   5  13       70.42       65.50     12.76 o 
  -4   5  13      313.42      289.07     20.35 o 
  -3   5  13      320.77      316.33     15.00 o 
  -2   5  13     1513.58     1493.77     22.78 o 
  -1   5  13      411.89      375.76     14.99 o 
   0   5  13     1716.53     1679.99     31.33 o 
   1   5  13     1214.28     1099.80     39.46 o 
   2   5  13      460.36      509.38     19.15 o 
   3   5  13      152.90      164.27     14.37 o 
   4   5  13     1153.40     1085.84     23.89 o 
   5   5  13       19.27       29.58     14.05 o 
   6   5  13      314.13      350.37     28.76 o 
   7   5  13       12.59        8.70     16.76 o 
   8   5  13      786.21      749.74     22.92 o 
   9   5  13       40.03       60.38     25.30 o 
  10   5  13      374.10      367.48     25.68 o 
  11   5  13        4.44       -5.07     19.90 o 
  12   5  13       45.48       45.43     20.51 o 
  13   5  13       11.48       -9.27     20.24 o 
  14   5  13       47.33       -4.17     21.53 o 
 -13   6  13      101.35      119.13     21.20 o 
 -12   6  13      157.38      154.01     20.62 o 
 -11   6  13       36.71       42.07     17.70 o 
 -10   6  13       43.50       37.47     17.15 o 
  -9   6  13       44.62       35.90     14.11 o 
  -8   6  13       44.46       48.69     14.10 o 
  -7   6  13       62.43       70.54     13.58 o 
  -6   6  13       49.36       15.68     13.07 o 
  -5   6  13      363.54      361.45     17.25 o 
  -4   6  13      181.25      224.29     20.02 o 
  -3   6  13       59.28       56.85     12.51 o 
  -2   6  13      487.30      536.12     20.61 o 
  -1   6  13       54.57       60.33     12.02 o 
   0   6  13      376.58      341.16     31.35 o 
   1   6  13       17.53       26.84     23.69 o 
   2   6  13      704.08      808.97     36.72 o 
   3   6  13      141.65      129.32     27.77 o 
   4   6  13       54.89       52.57     25.88 o 
   5   6  13      165.99      170.77     19.25 o 
   6   6  13       45.44       48.01     14.40 o 
   7   6  13       25.64       29.17     15.16 o 
   8   6  13      155.56      161.76     21.42 o 
   9   6  13       37.00       39.41     15.31 o 
  10   6  13       38.01       42.11     19.97 o 
  11   6  13      126.73      131.58     23.19 o 
  12   6  13      181.39      213.70     25.61 o 
  13   6  13       28.15       39.07     22.77 o 
 -11   7  13       20.22       39.06     37.25 o 
 -10   7  13      213.67      298.34     24.54 o 
  -9   7  13       38.78       48.11     19.28 o 
  -8   7  13      135.87      167.08     19.98 o 
  -7   7  13       41.79       44.36     19.58 o 
  -6   7  13       41.49       63.89     18.00 o 
  -5   7  13       11.16       12.10     15.99 o 
  -4   7  13      140.64      140.01     17.99 o 
  -3   7  13        4.99        7.02     18.19 o 
  -2   7  13      106.08      121.02     17.00 o 
  -1   7  13       54.42       82.19     27.92 o 
   0   7  13      302.34      368.87     32.07 o 
   1   7  13      177.13      153.96     28.34 o 
   2   7  13      111.66      107.96     28.28 o 
   3   7  13        6.51        3.12     25.24 o 
   4   7  13       67.08       65.92     27.55 o 
   5   7  13       28.05       31.26     26.05 o 
   6   7  13       11.28       -6.39     26.48 o 
   7   7  13       72.41       80.39     26.93 o 
   8   7  13       68.51       58.68     19.14 o 
   9   7  13       97.26      128.98     22.13 o 
  10   7  13      411.93      394.09     28.10 o 
  11   7  13       10.22       10.77     19.21 o 
  -8   8  13       77.30      148.40     21.51 o 
  -7   8  13        2.23       25.91     19.30 o 
  -6   8  13       28.66       48.10     19.26 o 
  -5   8  13        3.52        2.89     17.74 o 
  -4   8  13       63.41       72.00     18.61 o 
  -3   8  13        9.09       34.79     17.01 o 
  -2   8  13      101.77       93.69     30.21 o 
  -1   8  13        6.68        7.17     25.57 o 
   0   8  13        7.92       39.49     27.68 o 
   1   8  13        1.83        3.92     26.84 o 
   2   8  13       65.14       71.33     27.59 o 
   3   8  13        5.79        8.47     27.48 o 
   4   8  13       17.10       14.08     28.24 o 
   5   8  13        1.57      -16.80     29.21 o 
   6   8  13       83.60      102.02     29.94 o 
   7   8  13        6.34       24.31     27.90 o 
 -17   0  14       31.96       23.26     29.13 o 
 -16   0  14      313.69      286.21     35.94 o 
 -15   0  14       78.44       42.66     27.02 o 
 -14   0  14      974.91      933.28     43.05 o 
 -13   0  14      362.19      312.19     29.02 o 
 -12   0  14      983.26     1040.29     39.67 o 
 -11   0  14      393.41      321.42     27.30 o 
 -10   0  14      303.81      356.57     26.88 o 
  -9   0  14      190.69      162.52     22.85 o 
  -8   0  14     1182.99     1142.83     36.97 o 
  -7   0  14      207.66      226.66     22.62 o 
  -6   0  14     1017.33      971.72     32.81 o 
  -5   0  14       57.24       56.89     17.07 o 
  -4   0  14       61.32       35.99     16.50 o 
  -3   0  14      302.04      321.00     21.95 o 
  -2   0  14     2569.65     2504.57     45.42 o 
  -1   0  14     2022.16     1906.81     40.35 o 
   0   0  14        2.23        1.64     15.95 o 
   1   0  14     2226.28     2243.51     34.65 o 
   2   0  14     2329.01     2175.54     25.22 o 
   3   0  14      104.70       90.07     13.91 o 
   4   0  14      218.14      186.59     11.18 o 
   5   0  14      210.38      219.32     19.36 o 
   6   0  14      633.44      624.41     25.68 o 
   7   0  14       69.72       67.42     18.47 o 
   8   0  14      529.74      601.64     26.95 o 
   9   0  14      260.53      337.75     22.52 o 
  10   0  14       84.12      115.94     20.22 o 
  11   0  14      482.40      420.30     24.28 o 
  12   0  14      703.64      789.38     29.60 o 
  13   0  14      244.16      175.90     22.48 o 
  14   0  14      959.10      966.69     35.90 o 
  15   0  14      134.37      159.64     24.27 o 
  16   0  14      200.47      175.35     26.52 o 
  17   0  14       95.71      108.09     24.88 o 
 -17   1  14      214.21      163.57     23.43 o 
 -16   1  14       19.01      -18.95     19.61 o 
 -15   1  14       18.11        2.70     18.48 o 
 -14   1  14      631.55      573.32     25.72 o 
 -13   1  14       61.07       49.13     16.52 o 
 -12   1  14      402.73      393.41     23.40 o 
 -11   1  14      134.22      122.60     16.31 o 
 -10   1  14       66.21       51.74     15.65 o 
  -9   1  14     1556.48     1496.09     30.28 o 
  -8   1  14       70.35       75.47     14.76 o 
  -7   1  14     1267.01     1174.44     25.99 o 
  -6   1  14      793.87      805.40     25.49 o 
  -5   1  14      186.36      215.53      9.06 o 
  -4   1  14      582.87      546.39     21.29 o 
  -3   1  14      757.08      682.52     19.87 o 
  -2   1  14       24.02       15.26     11.19 o 
  -1   1  14     2255.61     2357.40     31.12 o 
   0   1  14      123.07      175.78      8.99 o 
   1   1  14     1772.87     1758.53     16.62 o 
   2   1  14       12.06       16.01     10.45 o 
   3   1  14     1002.36      966.48     15.83 o 
   4   1  14      508.35      533.26     12.83 o 
   5   1  14      166.62      182.73     10.53 o 
   6   1  14     1012.70     1035.07     16.87 o 
   7   1  14     1322.08     1358.89     18.97 o 
   8   1  14      209.02      222.58     13.37 o 
   9   1  14     2158.98     2290.12     37.39 o 
  10   1  14      205.38      181.31     20.44 o 
  11   1  14       36.76       42.62     12.78 o 
  12   1  14      491.88      442.12     17.95 o 
  13   1  14      176.30      171.74     21.13 o 
  14   1  14      353.82      394.29     23.36 o 
  15   1  14        9.33        9.32     16.94 o 
  16   1  14       12.25       35.10     14.97 o 
  17   1  14      282.08      272.56     29.11 o 
 -17   2  14       28.93        3.31     20.03 o 
 -16   2  14       63.50       40.47     19.44 o 
 -15   2  14      224.72      212.30     21.44 o 
 -14   2  14       46.32       42.91     17.57 o 
 -13   2  14       16.63        7.85     15.37 o 
 -12   2  14       44.79       30.17     15.12 o 
 -11   2  14      460.49      411.12     20.67 o 
 -10   2  14      189.55      170.65     16.30 o 
  -9   2  14      629.57      556.66     21.26 o 
  -8   2  14     1089.40     1129.99     26.16 o 
  -7   2  14      103.10       87.18     18.48 o 
  -6   2  14      116.57      105.65     14.08 o 
  -5   2  14     1305.09     1265.63     25.26 o 
  -4   2  14       17.14        6.19     11.54 o 
  -3   2  14        7.77       16.74     11.37 o 
  -2   2  14      717.71      742.05     15.30 o 
  -1   2  14     1208.53     1157.25     15.62 o 
   0   2  14       10.22       13.20      9.34 o 
   1   2  14      482.36      460.06     15.95 o 
   2   2  14      885.57      907.14     19.39 o 
   3   2  14        8.03       12.96     11.05 o 
   4   2  14       60.40       56.21      9.59 o 
   5   2  14     1332.80     1321.76     18.98 o 
   6   2  14       81.10       63.52     10.30 o 
   7   2  14       30.27       17.25     10.25 o 
   8   2  14      592.00      633.05     15.48 o 
   9   2  14      451.57      431.18     21.19 o 
  10   2  14      233.45      201.94     14.69 o 
  11   2  14      266.81      259.80     15.91 o 
  12   2  14       57.35       59.34     13.35 o 
  13   2  14        7.36       -7.84     13.39 o 
  14   2  14       87.42       85.83     19.83 o 
  15   2  14      348.56      377.22     29.01 o 
  16   2  14       50.32       65.46     23.32 o 
  17   2  14      102.61      101.60     25.82 o 
 -16   3  14       44.41       46.13     30.09 o 
 -15   3  14        2.13       -2.44     26.57 o 
 -14   3  14      225.38      230.48     32.22 o 
 -13   3  14      112.51      125.23     27.60 o 
 -12   3  14       16.94        1.89     22.01 o 
 -11   3  14       11.57        8.36     22.93 o 
 -10   3  14      281.53      281.74     29.10 o 
  -9   3  14       81.89       71.49     22.23 o 
  -8   3  14       46.64       23.83     22.05 o 
  -7   3  14     1150.20     1064.25     37.83 o 
  -6   3  14       37.06       41.94     20.91 o 
  -5   3  14        8.50       -8.10     12.51 o 
  -4   3  14     1345.25     1243.73     24.94 o 
  -3   3  14     1870.65     1760.39     47.40 o 
  -2   3  14       74.15       64.49      8.49 o 
  -1   3  14      629.90      632.27     36.85 o 
   0   3  14     1079.79     1076.66     23.28 o 
   1   3  14     1009.51      952.19     17.58 o 
   2   3  14      117.35      124.08     12.94 o 
   3   3  14     1564.01     1529.01     47.37 o 
   4   3  14     1125.96     1197.58     26.60 o 
   5   3  14        4.35       16.06     10.08 o 
   6   3  14       26.83       19.72     10.67 o 
   7   3  14     1061.16     1020.35     32.70 o 
   8   3  14      108.42       84.96     11.21 o 
   9   3  14      128.21      120.34     11.33 o 
  10   3  14      135.73      151.35     14.58 o 
  11   3  14       12.62       18.21     12.69 o 
  12   3  14        5.74       25.03     18.74 o 
  13   3  14      275.47      324.68     26.46 o 
  14   3  14      119.78      172.04     25.77 o 
  15   3  14        7.51       32.05     22.50 o 
  16   3  14       69.37       76.95     25.02 o 
 -15   4  14       91.57       66.65     30.80 o 
 -14   4  14       17.15       18.38     26.96 o 
 -13   4  14       22.69       15.79     24.42 o 
 -12   4  14      142.22      150.25     27.41 o 
 -11   4  14      190.31      185.03     26.95 o 
 -10   4  14       30.54       28.86     23.18 o 
  -9   4  14      146.03      166.63     24.49 o 
  -8   4  14      137.22      136.74     24.39 o 
  -7   4  14       48.61       29.35     20.72 o 
  -6   4  14      212.40      178.58     23.51 o 
  -5   4  14      234.86      199.68     24.72 o 
  -4   4  14       15.75        7.30     15.51 o 
  -3   4  14       46.93       34.35     19.23 o 
  -2   4  14      570.80      568.78     21.60 o 
  -1   4  14      683.42      706.75     31.28 o 
   0   4  14       10.05       12.14     10.14 o 
   1   4  14     1626.69     1625.27     43.53 o 
   2   4  14      546.17      556.07     30.50 o 
   3   4  14      171.72      150.05     14.78 o 
   4   4  14        4.30      -13.29     13.29 o 
   5   4  14      499.04      501.76     15.45 o 
   6   4  14      112.20      123.30     12.61 o 
   7   4  14      163.17      157.64     12.47 o 
   8   4  14      340.81      356.44     16.48 o 
   9   4  14       63.15       59.56     14.47 o 
  10   4  14       14.95       36.64     19.07 o 
  11   4  14      134.55      152.81     22.23 o 
  12   4  14      122.23      164.72     22.99 o 
  13   4  14        7.59       10.80     20.78 o 
  14   4  14       20.67       32.41     23.40 o 
  15   4  14      173.61      159.44     26.47 o 
 -14   5  14       11.19       43.22     29.36 o 
 -13   5  14       14.08       30.65     27.16 o 
 -12   5  14       14.73       18.35     24.21 o 
 -11   5  14       29.21       51.26     24.14 o 
 -10   5  14      129.25      109.70     26.10 o 
  -9   5  14      147.17      122.58     24.71 o 
  -8   5  14      265.85      270.78     27.06 o 
  -7   5  14      394.88      348.42     28.53 o 
  -6   5  14       40.96       39.30     17.83 o 
  -5   5  14      110.56       96.56     16.47 o 
  -4   5  14      584.08      595.08     17.58 o 
  -3   5  14       65.18       80.96     12.53 o 
  -2   5  14      459.57      490.55     16.29 o 
  -1   5  14       20.78       22.55     16.09 o 
   0   5  14        8.06        5.31     15.91 o 
   1   5  14       45.45       64.30     25.86 o 
   2   5  14      125.32      153.35     14.22 o 
   3   5  14      131.01      141.97     16.07 o 
   4   5  14      169.30      195.74     15.71 o 
   5   5  14       99.26      102.18     14.78 o 
   6   5  14      150.24      148.23     16.39 o 
   7   5  14      241.36      248.87     37.76 o 
   8   5  14       71.98       81.83     15.58 o 
   9   5  14      153.91      170.93     17.44 o 
  10   5  14       38.28       59.67     20.97 o 
  11   5  14       16.40       29.66     21.03 o 
  12   5  14       49.68       55.65     21.13 o 
  13   5  14       40.46       10.48     21.92 o 
  14   5  14       15.28       25.24     22.00 o 
 -12   6  14        4.22        7.96     20.43 o 
 -11   6  14       33.43       35.17     18.46 o 
 -10   6  14       19.89       39.45     17.51 o 
  -9   6  14       10.33       11.62     14.33 o 
  -8   6  14        7.14        2.53     13.76 o 
  -7   6  14      172.42      151.05     15.21 o 
  -6   6  14       21.73       29.23     13.52 o 
  -5   6  14      177.03      197.30     15.15 o 
  -4   6  14      206.46      207.84     14.78 o 
  -3   6  14       88.28      102.27     13.52 o 
  -2   6  14      252.29      241.29     14.52 o 
  -1   6  14       55.69       50.46     16.06 o 
   0   6  14       51.37       65.46     25.76 o 
   1   6  14       22.28       29.25     25.67 o 
   2   6  14      279.68      276.48     29.88 o 
   3   6  14       28.15       26.54     26.28 o 
   4   6  14      180.92      190.40     29.47 o 
   5   6  14       52.94       56.69     14.28 o 
   6   6  14        6.81        7.17     14.84 o 
   7   6  14       50.73       55.15     15.46 o 
   8   6  14        2.18       -4.47     14.53 o 
   9   6  14       25.72       19.47     14.02 o 
  10   6  14       32.69       55.83     20.39 o 
  11   6  14       10.87        4.70     21.41 o 
  12   6  14        1.50      -18.21     21.09 o 
 -10   7  14       45.34       61.07     21.14 o 
  -9   7  14       59.14       37.28     26.77 o 
  -8   7  14       18.01       29.98     20.85 o 
  -7   7  14       40.95       48.39     17.65 o 
  -6   7  14       59.26       68.13     17.94 o 
  -5   7  14        3.00        2.20     16.89 o 
  -4   7  14        5.36       -5.50     23.44 o 
  -3   7  14       27.73       21.51     15.98 o 
  -2   7  14        1.80       -0.55     26.95 o 
  -1   7  14       24.02       23.65     26.15 o 
   0   7  14        2.97       10.57     26.13 o 
   1   7  14       23.13       41.03     27.25 o 
   2   7  14        4.76        4.28     26.84 o 
   3   7  14       99.62      100.38     28.54 o 
   4   7  14        4.35       23.24     26.22 o 
   5   7  14        5.32       10.98     26.89 o 
   6   7  14       18.48      -23.41     27.21 o 
   7   7  14       79.85       33.48     27.07 o 
   8   7  14       19.52       13.55     26.34 o 
   9   7  14       16.10       17.62     16.14 o 
  10   7  14       32.15       61.61     22.77 o 
  -6   8  14        0.45        4.32     18.75 o 
  -5   8  14        5.13       14.86     17.45 o 
  -4   8  14        1.34      -12.61     16.98 o 
  -3   8  14       39.88       44.16     30.32 o 
  -2   8  14        7.17        9.76     29.59 o 
  -1   8  14       14.11       43.24     28.28 o 
   0   8  14        3.41       53.80     29.00 o 
   1   8  14        3.95       10.02     27.52 o 
   2   8  14        2.98       47.15     29.03 o 
   3   8  14       25.26       39.91     28.61 o 
   4   8  14        0.37      -29.33     29.79 o 
   5   8  14        1.73      -21.34     30.04 o 
   6   8  14        0.60      -14.25     28.35 o 
 -17   1  15       26.82      -17.87     21.06 o 
 -16   1  15       10.82       -9.21     31.38 o 
 -15   1  15       74.57       64.97     19.32 o 
 -14   1  15       28.12       16.49     17.52 o 
 -13   1  15       19.37       31.83     16.88 o 
 -12   1  15       20.66       17.71     15.46 o 
 -11   1  15       35.20       27.86     14.94 o 
 -10   1  15      163.32      148.60     16.36 o 
  -9   1  15      142.59      147.86     17.14 o 
  -8   1  15      138.07      120.85     16.68 o 
  -7   1  15       41.80       35.00     14.18 o 
  -6   1  15       11.93        1.85     13.22 o 
  -5   1  15      502.96      485.03     19.29 o 
  -4   1  15       35.01        1.76     12.35 o 
  -3   1  15      738.11      747.61     21.27 o 
  -2   1  15        5.40       12.30     11.89 o 
  -1   1  15       67.71       76.60     12.79 o 
   0   1  15       10.36       -0.04      7.85 o 
   1   1  15      161.75      186.84     11.00 o 
   2   1  15       11.54       18.60     10.60 o 
   3   1  15      222.52      224.55     11.05 o 
   4   1  15       75.27       71.00      9.75 o 
   5   1  15      135.79      134.29     10.75 o 
   6   1  15        4.17        1.37      9.81 o 
   7   1  15       29.88       14.33     12.40 o 
   8   1  15       64.56       52.97     24.45 o 
   9   1  15      107.48       99.34     13.86 o 
  10   1  15       65.20       72.68     13.54 o 
  11   1  15      128.87      154.61     14.98 o 
  12   1  15       48.44       26.46     13.54 o 
  13   1  15       10.37       -2.86     13.77 o 
  14   1  15       48.01       42.13     22.59 o 
  15   1  15       93.90      118.90     37.25 o 
  16   1  15       33.64        8.66     22.28 o 
  17   1  15        7.60       34.06     23.40 o 
 -16   2  15        0.87      -17.46     19.91 o 
 -15   2  15       24.41       29.72     18.89 o 
 -14   2  15       11.26        8.63     17.55 o 
 -13   2  15       33.14       25.63     16.47 o 
 -12   2  15       34.04       33.84     15.47 o 
 -11   2  15      194.02      174.28     24.26 o 
 -10   2  15      144.59      117.46     16.85 o 
  -9   2  15      100.05       99.19     15.63 o 
  -8   2  15       87.13       62.09     15.46 o 
  -7   2  15       27.35       16.74     13.51 o 
  -6   2  15      382.72      353.00     18.05 o 
  -5   2  15      411.24      369.64     17.76 o 
  -4   2  15      238.82      225.35     16.02 o 
  -3   2  15      153.37      133.76     10.76 o 
  -2   2  15      219.47      211.26     11.30 o 
  -1   2  15      132.82      122.62     10.76 o 
   0   2  15      887.76      891.01     21.52 o 
   1   2  15       36.71       24.03      9.59 o 
   2   2  15      196.98      190.57     13.79 o 
   3   2  15      390.28      348.53     30.20 o 
   4   2  15      293.22      286.08     14.14 o 
   5   2  15      254.24      259.41     12.64 o 
   6   2  15      134.39      132.93     16.80 o 
   7   2  15       98.96       76.91     11.31 o 
   8   2  15      289.88      272.38     13.30 o 
   9   2  15       28.33       15.18     10.52 o 
  10   2  15      366.94      326.39     17.22 o 
  11   2  15       68.28       58.80     14.12 o 
  12   2  15        9.33       25.29     18.57 o 
  13   2  15       32.47       19.37     16.35 o 
  14   2  15       27.27       23.59     19.41 o 
  15   2  15       32.63       41.77     22.78 o 
  16   2  15        1.31       43.78     23.95 o 
 -16   3  15       22.89        7.64     29.56 o 
 -15   3  15       55.97       49.27     31.75 o 
 -14   3  15        1.80      -12.57     26.04 o 
 -13   3  15        9.77       37.73     26.34 o 
 -12   3  15        9.51        2.98     24.28 o 
 -11   3  15       61.90      114.36     25.90 o 
 -10   3  15       28.96       23.74     23.71 o 
  -9   3  15      237.45      191.10     27.61 o 
  -8   3  15      207.67      171.71     25.42 o 
  -7   3  15       64.81       67.12     22.59 o 
  -6   3  15      199.75      166.44     24.53 o 
  -5   3  15      533.00      576.69     31.27 o 
  -4   3  15      208.51      150.96     24.64 o 
  -3   3  15      438.63      464.07     33.67 o 
  -2   3  15       42.35       38.64      9.18 o 
  -1   3  15     1147.45     1098.50     25.29 o 
   0   3  15       51.28       46.04     10.61 o 
   1   3  15      493.66      464.57     20.23 o 
   2   3  15      151.87      176.01     14.97 o 
   3   3  15     1262.80     1312.39     24.88 o 
   4   3  15      221.91      229.74     30.14 o 
   5   3  15      168.24      142.10     15.75 o 
   6   3  15      399.49      399.64     19.03 o 
   7   3  15      116.23      101.68     11.90 o 
   8   3  15      324.12      328.99     21.21 o 
   9   3  15      709.99      730.20     17.74 o 
  10   3  15       74.56       53.17     10.96 o 
  11   3  15       16.90       16.05     12.86 o 
  12   3  15       24.19       36.38     19.80 o 
  13   3  15       32.51       45.22     20.51 o 
  14   3  15        6.66       22.46     21.55 o 
  15   3  15       53.08       69.68     26.06 o 
  16   3  15       76.40      106.96     26.31 o 
 -15   4  15      128.53      114.21     31.74 o 
 -14   4  15       71.69       48.91     28.64 o 
 -13   4  15       87.64       96.46     30.32 o 
 -12   4  15        2.21       11.24     26.27 o 
 -11   4  15      100.93       77.04     26.77 o 
 -10   4  15       22.45       22.18     23.43 o 
  -9   4  15      438.25      406.86     32.15 o 
  -8   4  15       25.46        7.97     20.95 o 
  -7   4  15      185.08      182.96     25.41 o 
  -6   4  15       72.12       64.52     21.24 o 
  -5   4  15      292.77      221.35     26.42 o 
  -4   4  15       44.60       37.43     16.91 o 
  -3   4  15     1383.17     1407.76     40.31 o 
  -2   4  15      220.27      220.37     19.02 o 
  -1   4  15      436.65      414.77     26.46 o 
   0   4  15        6.79       -0.28     10.56 o 
   1   4  15     1305.48     1225.97     24.38 o 
   2   4  15      253.60      324.65     62.44 o 
   3   4  15      411.64      468.21     45.31 o 
   4   4  15       13.43        2.91     13.80 o 
   5   4  15     1083.81     1040.31     36.37 o 
   6   4  15       85.05       64.34     11.47 o 
   7   4  15      235.30      223.32     13.48 o 
   8   4  15       64.24       34.33     11.09 o 
   9   4  15      118.55      115.24     12.41 o 
  10   4  15       81.66       84.60     18.73 o 
  11   4  15      369.10      357.37     26.01 o 
  12   4  15        0.74       -8.93     18.46 o 
  13   4  15       68.05       79.12     22.98 o 
  14   4  15       43.05       33.19     22.50 o 
  15   4  15      103.77      154.59     26.91 o 
 -13   5  15       39.63       35.06     29.13 o 
 -12   5  15       37.26       43.22     26.11 o 
 -11   5  15       46.29       62.65     26.13 o 
 -10   5  15        0.08        7.81     22.10 o 
  -9   5  15      114.56      120.80     27.10 o 
  -8   5  15       14.76       11.34     23.58 o 
  -7   5  15      152.10      171.00     25.95 o 
  -6   5  15       14.09       11.09     17.16 o 
  -5   5  15      108.68       99.27     17.66 o 
  -4   5  15       39.31       28.71     12.43 o 
  -3   5  15      118.06      108.60     13.02 o 
  -2   5  15        5.25       10.57     11.65 o 
  -1   5  15       76.93       79.77     16.93 o 
   0   5  15       71.25       79.20     16.40 o 
   1   5  15       21.12       36.04     23.72 o 
   2   5  15        4.18       36.82     23.84 o 
   3   5  15      246.97      263.65     21.66 o 
   4   5  15       11.37       14.79     14.07 o 
   5   5  15       37.72       46.57     14.33 o 
   6   5  15       51.78       50.54     11.64 o 
   7   5  15      141.20      139.54     16.49 o 
   8   5  15       26.06       16.63     15.24 o 
   9   5  15      247.28      258.09     19.96 o 
  10   5  15        0.20       -5.16     19.61 o 
  11   5  15       12.76       26.79     20.70 o 
  12   5  15       23.62       25.83     21.76 o 
  13   5  15      101.52      119.70     26.34 o 
 -12   6  15       13.42       32.86     19.90 o 
 -11   6  15       51.18       45.02     19.62 o 
 -10   6  15       62.89       37.11     18.38 o 
  -9   6  15       42.63       40.02     14.97 o 
  -8   6  15       31.29       19.30     13.92 o 
  -7   6  15      140.18      160.73     15.78 o 
  -6   6  15       29.99       29.09     13.69 o 
  -5   6  15      177.97      162.28     15.21 o 
  -4   6  15       44.69       41.89     12.89 o 
  -3   6  15      513.81      546.21     18.30 o 
  -2   6  15       87.10       70.53     17.31 o 
  -1   6  15      301.57      271.60     66.01 o 
   0   6  15        6.06        3.52     25.45 o 
   1   6  15     1096.55     1136.44     43.55 o 
   2   6  15       25.57       52.43     26.60 o 
   3   6  15      252.32      234.72     32.17 o 
   4   6  15      140.30      123.68     27.15 o 
   5   6  15      154.35      169.05     29.65 o 
   6   6  15       18.06        8.55     14.19 o 
   7   6  15      101.24      123.82     34.94 o 
   8   6  15        8.64        7.32     14.88 o 
   9   6  15       47.30       52.53     16.62 o 
  10   6  15      229.96      228.16     25.71 o 
  11   6  15      117.29      134.69     24.16 o 
  12   6  15        5.57      -23.51     23.51 o 
  -9   7  15       28.26       27.41     20.25 o 
  -8   7  15        2.85        5.05     19.58 o 
  -7   7  15       71.05       71.82     19.11 o 
  -6   7  15       22.19       39.90     17.78 o 
  -5   7  15      168.72      181.57     19.83 o 
  -4   7  15        4.03       -1.67     22.54 o 
  -3   7  15       22.02        9.39     27.68 o 
  -2   7  15      108.91      110.09     29.50 o 
  -1   7  15      167.54      144.93     29.15 o 
   0   7  15       62.68       49.22     28.47 o 
   1   7  15       62.26       92.72     28.53 o 
   2   7  15       30.26        9.28     27.79 o 
   3   7  15       60.23       76.98     27.90 o 
   4   7  15        7.65       -1.29     27.34 o 
   5   7  15      104.11       75.53     30.02 o 
   6   7  15        6.11      -20.56     28.22 o 
   7   7  15       48.56       20.59     27.72 o 
   8   7  15        2.05      -24.44     28.29 o 
   9   7  15       35.27       51.81     15.93 o 
  -5   8  15       27.64       58.69     25.93 o 
  -4   8  15       23.69       -7.93     28.55 o 
  -3   8  15       44.80       60.28     31.33 o 
  -2   8  15       42.23       58.56     31.06 o 
  -1   8  15       17.42       56.79     30.04 o 
   0   8  15       90.31      125.83     31.75 o 
   1   8  15       61.25       78.49     30.90 o 
   2   8  15       24.93       47.08     30.76 o 
   3   8  15       91.00      142.94     33.53 o 
   4   8  15       63.04       67.50     31.81 o 
   5   8  15        7.50        2.05     30.11 o 
 -16   0  16       36.64       10.50     29.82 o 
 -15   0  16       76.01       70.16     28.16 o 
 -14   0  16      980.47      946.73     44.19 o 
 -13   0  16      216.56      236.40     29.62 o 
 -12   0  16      852.23      800.38     39.75 o 
 -11   0  16       23.40       49.40     23.90 o 
 -10   0  16        6.66       18.39     20.83 o 
  -9   0  16       35.69       29.44     20.90 o 
  -8   0  16      118.44       99.40     21.37 o 
  -7   0  16      202.51      212.01     24.32 o 
  -6   0  16     1206.23     1146.81     38.12 o 
  -5   0  16      226.36      189.62     23.52 o 
  -4   0  16     1624.68     1551.01     41.94 o 
  -3   0  16     1061.46     1033.12     35.73 o 
  -2   0  16       47.99       31.74     20.33 o 
  -1   0  16      510.77      506.17     27.67 o 
   0   0  16     3521.19     3756.29     37.18 o 
   1   0  16      835.01      880.62     26.77 o 
   2   0  16       26.18       20.29     10.93 o 
   3   0  16     1275.95     1303.23     34.91 o 
   4   0  16     1756.58     1768.62     39.64 o 
   5   0  16      768.38      790.49     29.08 o 
   6   0  16     2743.31     2935.80     49.61 o 
   7   0  16      444.13      460.96     26.78 o 
   8   0  16       59.95       66.72     19.13 o 
   9   0  16       47.98       46.74     18.71 o 
  10   0  16       21.54       29.44     18.45 o 
  11   0  16       61.21       85.15     19.04 o 
  12   0  16     1398.20     1398.24     39.11 o 
  13   0  16       62.98       70.11     20.02 o 
  14   0  16      824.62      893.17     35.47 o 
  15   0  16      178.84      157.93     25.17 o 
  16   0  16      135.22      159.13     24.99 o 
 -16   1  16      129.58      120.92     22.08 o 
 -15   1  16      258.33      266.26     23.03 o 
 -14   1  16      102.03       66.79     19.34 o 
 -13   1  16       60.03       35.70     18.82 o 
 -12   1  16      221.00      214.77     19.91 o 
 -11   1  16      127.82      168.48     18.13 o 
 -10   1  16       31.59       38.10     15.27 o 
  -9   1  16        0.70        3.47     14.71 o 
  -8   1  16      343.73      357.59     19.79 o 
  -7   1  16      638.72      593.53     22.22 o 
  -6   1  16      994.98      958.19     25.37 o 
  -5   1  16     2247.29     2269.14     34.91 o 
  -4   1  16       13.35       -0.66     13.28 o 
  -3   1  16      205.31      205.14     16.00 o 
  -2   1  16      754.96      756.91     21.68 o 
  -1   1  16       40.54       27.19      9.75 o 
   0   1  16       13.04        7.80      8.88 o 
   1   1  16       19.86       31.49     12.10 o 
   2   1  16      627.70      605.25     17.70 o 
   3   1  16      263.81      230.47     12.07 o 
   4   1  16       32.72       36.30     10.11 o 
   5   1  16     1613.13     1584.54     21.35 o 
   6   1  16      480.75      470.74     18.48 o 
   7   1  16      535.49      519.84     19.09 o 
   8   1  16      192.69      223.38     15.77 o 
   9   1  16        0.79        2.53     13.37 o 
  10   1  16       18.87       11.56     12.62 o 
  11   1  16       68.68       82.99     22.93 o 
  12   1  16      208.58      240.01     16.79 o 
  13   1  16      100.41       45.81     45.55 o 
  14   1  16      336.43      271.73     18.29 o 
  15   1  16      128.02      105.61     17.85 o 
  16   1  16       97.59       64.90     21.35 o 
 -16   2  16      138.04      120.16     23.41 o 
 -15   2  16       11.66       18.95     18.97 o 
 -14   2  16      295.76      283.10     22.91 o 
 -13   2  16      105.56       89.72     18.93 o 
 -12   2  16       33.45       22.64     16.30 o 
 -11   2  16       62.43       78.08     22.53 o 
 -10   2  16      478.78      469.75     22.26 o 
  -9   2  16       16.36       22.53     15.48 o 
  -8   2  16       20.39       13.59     14.22 o 
  -7   2  16      126.19      118.14     15.61 o 
  -6   2  16      388.90      347.48     22.86 o 
  -5   2  16       50.34        7.74     13.78 o 
  -4   2  16     1409.85     1355.85     28.12 o 
  -3   2  16      237.90      234.90     12.46 o 
  -2   2  16      411.47      422.95     14.19 o 
  -1   2  16       47.16       37.36      8.89 o 
   0   2  16     1380.79     1470.50     21.79 o 
   1   2  16       21.47       14.04     10.19 o 
   2   2  16      241.52      265.19     15.15 o 
   3   2  16       72.06       79.46     13.82 o 
   4   2  16     1902.40     1944.99     23.60 o 
   5   2  16       43.67       42.28     10.93 o 
   6   2  16      481.99      523.07     23.94 o 
   7   2  16      151.78      126.69     13.53 o 
   8   2  16       15.24       15.39     10.79 o 
   9   2  16       40.54       39.49     13.76 o 
  10   2  16      375.20      378.96     18.10 o 
  11   2  16       23.02       17.32     13.83 o 
  12   2  16       97.12      121.38     26.43 o 
  13   2  16       71.12       57.98     15.33 o 
  14   2  16      296.36      284.03     32.26 o 
  15   2  16        4.02       14.38     22.14 o 
  16   2  16      314.45      359.27     31.19 o 
 -15   3  16       10.66       23.16     27.76 o 
 -14   3  16      132.55      156.00     32.84 o 
 -13   3  16       64.62       88.01     28.96 o 
 -12   3  16      273.82      275.01     31.84 o 
 -11   3  16       24.50       34.86     24.95 o 
 -10   3  16      100.68       83.96     24.78 o 
  -9   3  16       21.48       23.88     23.23 o 
  -8   3  16     1000.87      979.61     40.52 o 
  -7   3  16      221.15      174.54     24.68 o 
  -6   3  16      291.21      242.45     25.78 o 
  -5   3  16      100.82       36.99     22.88 o 
  -4   3  16       59.48       44.01     22.46 o 
  -3   3  16      593.85      570.14     16.46 o 
  -2   3  16     2252.64     2297.31     36.80 o 
  -1   3  16       49.76       45.71     11.66 o 
   0   3  16       16.74       17.91     11.21 o 
   1   3  16       47.87       42.55     13.68 o 
   2   3  16     2407.67     2508.00     51.32 o 
   3   3  16      213.06      236.57     17.00 o 
   4   3  16      187.91      227.74     16.10 o 
   5   3  16      172.34      158.98     12.31 o 
   6   3  16      234.34      236.04     13.28 o 
   7   3  16      106.63       75.29     11.92 o 
   8   3  16      966.93     1034.75     20.21 o 
   9   3  16        8.62       11.66     13.17 o 
  10   3  16      178.34      157.72     15.60 o 
  11   3  16       28.23       26.81     13.59 o 
  12   3  16      348.11      404.11     28.56 o 
  13   3  16       18.97       42.93     21.11 o 
  14   3  16      201.49      236.01     26.94 o 
  15   3  16        3.73        9.97     23.36 o 
 -14   4  16       38.45       66.80     31.38 o 
 -13   4  16       10.22       15.85     27.92 o 
 -12   4  16        3.12        6.95     27.81 o 
 -11   4  16       31.73       50.91     25.47 o 
 -10   4  16      310.45      334.16     32.46 o 
  -9   4  16       60.74       50.46     24.31 o 
  -8   4  16       61.14       55.19     24.05 o 
  -7   4  16       75.44       48.48     22.82 o 
  -6   4  16       47.12       28.58     22.27 o 
  -5   4  16       32.84        8.27     16.72 o 
  -4   4  16      713.68      666.54     24.13 o 
  -3   4  16      241.36      231.98     19.35 o 
  -2   4  16       26.34       43.08     19.50 o 
  -1   4  16      342.34      354.03     20.60 o 
   0   4  16      758.25      832.35     30.25 o 
   1   4  16      195.54      212.45     16.04 o 
   2   4  16       33.08       32.89     14.18 o 
   3   4  16      150.85      124.63     15.21 o 
   4   4  16      322.26      360.82     24.38 o 
   5   4  16      102.45      114.39     12.31 o 
   6   4  16      157.87      156.52     13.06 o 
   7   4  16       33.12       15.99     10.54 o 
   8   4  16       40.83       27.30     11.48 o 
   9   4  16       34.31       42.42     11.63 o 
  10   4  16      280.34      354.11     19.35 o 
  11   4  16       12.26       39.90     20.33 o 
  12   4  16       10.26       31.25     19.33 o 
  13   4  16       11.36       -2.77     21.33 o 
  14   4  16       19.73       27.53     22.28 o 
 -13   5  16       22.98       24.45     31.59 o 
 -12   5  16       25.26       34.09     28.54 o 
 -11   5  16       23.47       18.33     25.07 o 
 -10   5  16       10.20       -2.23     25.11 o 
  -9   5  16        7.88       16.45     23.00 o 
  -8   5  16       16.51       16.33     24.05 o 
  -7   5  16       52.85       32.41     24.91 o 
  -6   5  16        8.67       -4.47     17.77 o 
  -5   5  16      248.23      236.01     25.09 o 
  -4   5  16      132.30      149.16     14.36 o 
  -3   5  16      427.52      414.64     17.05 o 
  -2   5  16      194.92      220.84     20.23 o 
  -1   5  16       14.46        0.51     16.70 o 
   0   5  16       17.11       -8.64     16.06 o 
   1   5  16        4.60        1.93     24.13 o 
   2   5  16      272.87      309.38     29.95 o 
   3   5  16      116.29      129.41     15.64 o 
   4   5  16      328.29      392.98     20.48 o 
   5   5  16      236.90      229.65     17.14 o 
   6   5  16       31.37       36.71     12.54 o 
   7   5  16       98.08       72.28     22.85 o 
   8   5  16       52.94       36.55     23.48 o 
   9   5  16        2.20       13.04     15.65 o 
  10   5  16        2.79        4.31     14.83 o 
  11   5  16       27.87       63.37     21.47 o 
  12   5  16       48.29       44.69     22.43 o 
  13   5  16       68.12       88.19     26.57 o 
 -11   6  16      177.52      196.92     39.81 o 
 -10   6  16      163.82      176.00     17.96 o 
  -9   6  16      169.05      160.21     17.12 o 
  -8   6  16       29.34       16.55     14.28 o 
  -7   6  16       29.47       15.39     14.08 o 
  -6   6  16       18.13       24.87     16.89 o 
  -5   6  16       28.63       24.65     13.28 o 
  -4   6  16       50.03       48.12     13.27 o 
  -3   6  16       71.09       71.02     18.63 o 
  -2   6  16       47.01       43.85     17.66 o 
  -1   6  16       63.53       85.55     17.90 o 
   0   6  16       37.22       25.52     26.63 o 
   1   6  16       54.79       53.04     26.48 o 
   2   6  16       36.14       66.59     27.78 o 
   3   6  16       19.39       18.91     25.92 o 
   4   6  16       68.02       79.91     28.38 o 
   5   6  16       11.99        1.50     26.37 o 
   6   6  16       59.43       76.48     15.38 o 
   7   6  16       28.87       25.04     14.29 o 
   8   6  16        9.89        4.44     19.57 o 
   9   6  16       72.25       68.76     16.82 o 
  10   6  16      118.20      177.64     26.72 o 
  11   6  16       48.15      111.29     24.96 o 
  -8   7  16        0.94       17.58     19.32 o 
  -7   7  16        2.66        8.88     18.92 o 
  -6   7  16        8.01       27.70     18.27 o 
  -5   7  16       20.51        6.74     17.47 o 
  -4   7  16        9.10      -29.83     29.83 o 
  -3   7  16       27.52       13.08     29.20 o 
  -2   7  16        2.49      -28.27     28.27 o 
  -1   7  16        1.89        2.77     27.19 o 
   0   7  16        0.07       -6.69     26.66 o 
   1   7  16        1.48       18.84     25.36 o 
   2   7  16        8.47       25.68     27.65 o 
   3   7  16       40.86       59.13     28.51 o 
   4   7  16       12.60       23.75     28.82 o 
   5   7  16        9.92      -27.42     28.71 o 
   6   7  16        2.32      -27.56     27.56 o 
   8   7  16        3.12      -21.86     27.27 o 
  -3   8  16        4.81       -0.57     32.09 o 
  -2   8  16        8.94       -0.19     29.67 o 
  -1   8  16       16.90       35.52     31.15 o 
   0   8  16       39.24      101.72     31.00 o 
   1   8  16        7.85       36.87     31.09 o 
   2   8  16        5.67       39.25     31.09 o 
   3   8  16        6.06       18.09     30.70 o 
 -15   1  17       18.51       15.54     19.62 o 
 -14   1  17        2.80        5.23     18.53 o 
 -13   1  17       21.58       29.01     18.84 o 
 -12   1  17       27.59       29.52     18.65 o 
 -11   1  17       21.14       11.04     16.33 o 
 -10   1  17        8.76        2.86     15.64 o 
  -9   1  17       17.93       21.00     15.22 o 
  -8   1  17       51.63       35.73     14.59 o 
  -7   1  17       22.67        2.30     14.63 o 
  -6   1  17      198.39      186.50     17.38 o 
  -5   1  17       79.30       76.85     16.05 o 
  -4   1  17       74.66       59.45     15.39 o 
  -3   1  17      268.47      260.74     17.94 o 
  -2   1  17      287.86      255.33     17.45 o 
  -1   1  17       93.86       84.73      9.81 o 
   0   1  17      328.86      291.91     11.83 o 
   1   1  17      347.99      341.98     15.88 o 
   2   1  17      461.77      475.15     14.84 o 
   3   1  17      332.32      348.52     13.85 o 
   4   1  17      132.33      142.18     11.96 o 
   5   1  17       28.59       27.38     14.28 o 
   6   1  17      352.45      354.09     17.60 o 
   7   1  17       49.18       36.03     13.03 o 
   8   1  17       98.78      113.55     14.27 o 
   9   1  17        4.83        3.52     13.11 o 
  10   1  17        6.01        9.91     13.91 o 
  11   1  17       28.68       28.89     26.36 o 
  12   1  17       27.02       24.84     21.89 o 
  13   1  17       56.47       39.52     15.73 o 
  14   1  17        0.75       -5.22     15.76 o 
  15   1  17       15.96      -11.15     16.70 o 
 -15   2  17       27.11       42.38     20.50 o 
 -14   2  17        4.79       47.34     32.56 o 
 -13   2  17        2.09        1.15     18.45 o 
 -12   2  17       41.46       61.97     18.34 o 
 -11   2  17       50.93       41.66     16.89 o 
 -10   2  17       84.35       84.62     17.20 o 
  -9   2  17      148.58      118.47     32.39 o 
  -8   2  17      168.84      159.54     17.40 o 
  -7   2  17       51.96       45.55     14.67 o 
  -6   2  17      338.93      312.44     18.97 o 
  -5   2  17      104.61      103.50     17.55 o 
  -4   2  17      184.47      191.51     17.03 o 
  -3   2  17      182.38      182.55     12.47 o 
  -2   2  17      605.40      586.59     14.39 o 
  -1   2  17      101.54      113.93     19.17 o 
   0   2  17       22.70       22.71     11.50 o 
   1   2  17      373.44      390.51     17.50 o 
   2   2  17      169.39      163.66     14.61 o 
   3   2  17       63.21       65.38     11.13 o 
   4   2  17      119.42      140.21     12.13 o 
   5   2  17       93.98      115.30     12.18 o 
   6   2  17      222.99      226.37     13.55 o 
   7   2  17       45.58       47.58     11.17 o 
   8   2  17       95.58       97.85     14.63 o 
   9   2  17      549.98      491.53     20.19 o 
  10   2  17       27.41       12.34     17.37 o 
  11   2  17      109.01       86.47     15.06 o 
  12   2  17      142.94      155.87     28.88 o 
  13   2  17        7.71       15.84     16.43 o 
  14   2  17        7.46      -14.46     15.88 o 
  15   2  17        7.31       45.20     22.89 o 
 -14   3  17       43.88       35.83     29.88 o 
 -13   3  17      115.07      151.63     31.58 o 
 -12   3  17       36.73       45.61     28.85 o 
 -11   3  17       74.96       55.93     26.26 o 
 -10   3  17       36.25       38.21     24.60 o 
  -9   3  17      162.47      153.82     26.18 o 
  -8   3  17       25.14       38.46     23.27 o 
  -7   3  17      152.65      126.35     25.36 o 
  -6   3  17      187.21      159.45     26.54 o 
  -5   3  17      140.71      104.43     25.86 o 
  -4   3  17       90.54       44.27     24.00 o 
  -3   3  17      933.34      986.00     27.27 o 
  -2   3  17      144.13      144.18     13.53 o 
  -1   3  17       82.35       90.07     12.74 o 
   0   3  17     1102.25     1175.79     21.46 o 
   1   3  17      303.01      328.21     18.03 o 
   2   3  17      488.91      488.36     19.45 o 
   3   3  17      251.58      296.38     17.47 o 
   4   3  17      245.73      232.81     13.88 o 
   5   3  17      202.14      217.48     15.20 o 
   6   3  17      437.65      446.50     15.70 o 
   7   3  17      215.67      209.23     14.17 o 
   8   3  17       57.36       39.58     12.48 o 
   9   3  17       61.31       47.62     12.18 o 
  10   3  17       73.87       68.74     14.58 o 
  11   3  17      233.09      203.83     17.20 o 
  12   3  17       32.47       55.87     16.19 o 
  13   3  17       98.14      125.13     24.47 o 
  14   3  17       12.13        9.17     23.29 o 
 -13   4  17        9.62       71.73     29.15 o 
 -12   4  17      100.05       92.27     29.23 o 
 -11   4  17       43.10        7.81     26.59 o 
 -10   4  17      201.58      238.01     29.42 o 
  -9   4  17       79.94       66.08     26.24 o 
  -8   4  17       60.44       65.37     25.73 o 
  -7   4  17       55.31       31.97     23.51 o 
  -6   4  17       42.45        8.29     23.19 o 
  -5   4  17       27.71       30.45     17.49 o 
  -4   4  17        6.28       19.25     16.05 o 
  -3   4  17       45.74       53.17     17.28 o 
  -2   4  17      531.01      581.26     24.26 o 
  -1   4  17      209.96      201.35     18.83 o 
   0   4  17      335.76      345.65     20.21 o 
   1   4  17      216.38      239.82     18.98 o 
   2   4  17      359.53      390.12     18.27 o 
   3   4  17      165.11      161.99     16.70 o 
   4   4  17        7.59        3.50     18.70 o 
   5   4  17       96.09       85.66     12.32 o 
   6   4  17       94.36      119.65     13.05 o 
   7   4  17      112.07      100.53     13.00 o 
   8   4  17       29.42       17.88     11.85 o 
   9   4  17      174.11      135.29     15.92 o 
  10   4  17       98.26      110.47     17.28 o 
  11   4  17       90.06      129.80     23.04 o 
  12   4  17      207.13      230.28     26.01 o 
  13   4  17        3.97        9.63     21.29 o 
 -12   5  17      156.41      147.97     31.91 o 
 -11   5  17        3.25        7.89     27.56 o 
 -10   5  17       49.83       43.27     26.46 o 
  -9   5  17       12.58      -16.76     26.59 o 
  -8   5  17      139.81      119.17     27.62 o 
  -7   5  17      116.26       76.11     19.94 o 
  -6   5  17      495.74      506.00     37.50 o 
  -5   5  17       76.74       75.93     19.11 o 
  -4   5  17      171.12      165.87     22.65 o 
  -3   5  17      124.71      121.39     19.18 o 
  -2   5  17      690.48      659.47     26.03 o 
  -1   5  17       23.42        6.69     17.14 o 
   0   5  17      531.40      561.66     35.20 o 
   1   5  17       74.26       59.41     24.90 o 
   2   5  17      744.26      763.41     37.77 o 
   3   5  17       75.02       79.29     15.45 o 
   4   5  17      632.02      654.54     34.98 o 
   5   5  17       37.09       49.78     12.61 o 
   6   5  17      163.65      185.31     14.47 o 
   7   5  17      145.12      155.85     18.00 o 
   8   5  17       93.52       85.66     16.70 o 
   9   5  17       24.94       26.52     15.34 o 
  10   5  17       93.20      120.77     17.69 o 
  11   5  17        1.09       21.06     21.15 o 
  12   5  17       77.85       86.60     24.31 o 
 -10   6  17       65.59       77.93     16.67 o 
  -9   6  17       14.55       10.45     15.67 o 
  -8   6  17       68.60       47.98     17.93 o 
  -7   6  17       28.53       26.70     14.98 o 
  -6   6  17       70.64       56.34     17.18 o 
  -5   6  17       91.78      104.58     14.82 o 
  -4   6  17      261.33      298.97     31.73 o 
  -3   6  17       28.65       21.07     20.96 o 
  -2   6  17       78.87       67.44     17.84 o 
  -1   6  17       79.09       65.65     18.13 o 
   0   6  17        2.15       -1.10     26.45 o 
   1   6  17       25.35       21.07     25.67 o 
   2   6  17      134.82      170.06     29.29 o 
   3   6  17       64.83       86.04     28.64 o 
   4   6  17       77.77       68.99     28.60 o 
   5   6  17       27.40       29.57     26.84 o 
   6   6  17      139.54      130.75     28.99 o 
   7   6  17       39.28       26.59     29.08 o 
   8   6  17       19.36        4.42     17.03 o 
   9   6  17       16.21       34.74     16.56 o 
  10   6  17       26.52       51.52     17.49 o 
  -7   7  17        9.01       34.83     19.76 o 
  -6   7  17       76.10       90.66     20.52 o 
  -5   7  17        0.25        2.56     30.72 o 
  -4   7  17       24.79        0.46     28.90 o 
  -3   7  17       33.03       44.69     30.42 o 
  -2   7  17       97.53       50.28     29.77 o 
  -1   7  17       35.40       75.45     30.63 o 
   0   7  17       14.00       23.54     28.47 o 
   1   7  17      124.20      163.55     31.14 o 
   2   7  17       47.39       87.65     30.51 o 
   3   7  17       32.02       70.81     30.80 o 
   4   7  17       87.34       93.78     29.12 o 
   5   7  17        0.41       21.11     28.95 o 
   6   7  17       22.13       16.00     28.30 o 
   7   7  17        6.99      -22.30     28.77 o 
 -15   0  18      543.45      501.25     39.99 o 
 -14   0  18       14.96       34.04     26.84 o 
 -13   0  18       36.21       60.70     28.95 o 
 -12   0  18       63.05       63.63     28.37 o 
 -11   0  18       58.67       57.30     25.75 o 
 -10   0  18        6.87      -16.43     23.22 o 
  -9   0  18      365.32      379.02     30.49 o 
  -8   0  18      398.28      368.32     29.73 o 
  -7   0  18       38.37       25.65     20.54 o 
  -6   0  18        3.10      -16.37     21.51 o 
  -5   0  18     3391.65     3369.47     63.65 o 
  -4   0  18      616.07      588.62     32.80 o 
  -3   0  18     1518.88     1485.05     43.43 o 
  -2   0  18      149.05      154.43     23.69 o 
  -1   0  18        1.82       -5.37     20.55 o 
   0   0  18      141.59      139.60     23.27 o 
   1   0  18        1.81       -2.67     19.51 o 
   2   0  18       40.50       38.90     19.90 o 
   3   0  18      912.80     1007.56     35.77 o 
   4   0  18      348.07      402.95     27.12 o 
   5   0  18     3141.30     3040.83     53.40 o 
   6   0  18        8.31       -9.60     19.79 o 
   7   0  18       20.30       34.93     18.80 o 
   8   0  18      226.35      254.80     23.77 o 
   9   0  18      204.53      244.22     24.83 o 
  10   0  18       16.67       15.77     20.57 o 
  11   0  18      104.86      122.72     22.63 o 
  12   0  18       21.61        9.71     21.58 o 
  13   0  18       74.80       50.80     22.12 o 
  14   0  18       54.41       23.75     22.28 o 
  15   0  18      453.92      422.79     32.41 o 
 -15   1  18       26.53       38.02     20.34 o 
 -14   1  18       27.86       35.27     18.47 o 
 -13   1  18      321.09      351.55     23.99 o 
 -12   1  18       96.49       55.77     18.27 o 
 -11   1  18      203.97      203.14     20.34 o 
 -10   1  18       58.10       69.73     16.99 o 
  -9   1  18       72.14       59.61     16.51 o 
  -8   1  18       12.93        0.30     14.30 o 
  -7   1  18      430.78      437.57     20.91 o 
  -6   1  18       19.54        5.42     15.31 o 
  -5   1  18      264.67      232.62     19.00 o 
  -4   1  18      171.48      142.24     17.77 o 
  -3   1  18     1455.89     1420.27     30.34 o 
  -2   1  18      314.84      280.19     26.35 o 
  -1   1  18       94.99      102.96     10.64 o 
   0   1  18      427.57      469.79     15.73 o 
   1   1  18      145.21      142.92     14.98 o 
   2   1  18      264.81      274.47     13.72 o 
   3   1  18     2086.36     2146.41     32.18 o 
   4   1  18      543.42      524.15     19.99 o 
   5   1  18      140.17      139.22     15.82 o 
   6   1  18       72.14       84.13     15.09 o 
   7   1  18      225.68      228.51     21.70 o 
   8   1  18       17.61       -2.51     13.87 o 
   9   1  18      183.89      215.67     16.65 o 
  10   1  18       17.01       26.77     14.53 o 
  11   1  18      142.67      188.13     29.06 o 
  12   1  18       84.69       80.24     40.17 o 
  13   1  18      468.04      460.87     21.49 o 
  14   1  18       73.61       37.00     15.68 o 
  15   1  18       80.87       49.25     16.68 o 
 -14   2  18        3.70       28.02     20.01 o 
 -13   2  18       41.05       63.54     26.25 o 
 -12   2  18        7.71       15.70     18.22 o 
 -11   2  18      245.95      262.16     21.76 o 
 -10   2  18        0.55       -0.12     16.43 o 
  -9   2  18       82.45       91.89     16.76 o 
  -8   2  18        5.57      -10.18     15.28 o 
  -7   2  18      373.28      352.93     29.29 o 
  -6   2  18        1.85      -12.13     14.74 o 
  -5   2  18     1494.21     1511.15     32.15 o 
  -4   2  18      157.97      141.01     13.25 o 
  -3   2  18      651.10      631.05     20.17 o 
  -2   2  18       17.23       17.57      9.91 o 
  -1   2  18      572.97      597.82     30.03 o 
   0   2  18        7.46        6.73     11.35 o 
   1   2  18     1082.07     1114.37     24.64 o 
   2   2  18       26.06       22.96     13.41 o 
   3   2  18      623.53      618.12     16.71 o 
   4   2  18       62.76       78.51     11.84 o 
   5   2  18     1358.41     1388.32     22.21 o 
   6   2  18        6.32       15.27     11.50 o 
   7   2  18      424.10      447.28     20.14 o 
   8   2  18        1.98       -1.70     14.23 o 
   9   2  18       24.31       18.03     14.14 o 
  10   2  18        0.36       -9.16     17.20 o 
  11   2  18      413.34      492.59     37.38 o 
  12   2  18        3.99      -10.55     33.21 o 
  13   2  18       11.38       28.36     16.43 o 
  14   2  18       12.58       -3.30     16.62 o 
 -14   3  18        5.64       24.27     30.42 o 
 -13   3  18      195.99      163.37     33.34 o 
 -12   3  18       53.53       41.29     28.32 o 
 -11   3  18      149.09      134.05     30.02 o 
 -10   3  18        9.58      -13.16     26.18 o 
  -9   3  18      124.35      106.74     25.72 o 
  -8   3  18       67.10       40.23     24.58 o 
  -7   3  18      609.59      517.52     33.84 o 
  -6   3  18      113.74       60.34     25.27 o 
  -5   3  18       50.84       35.33     23.79 o 
  -4   3  18       14.75       14.07     22.91 o 
  -3   3  18      306.64      316.80     20.81 o 
  -2   3  18       40.88       35.29     12.01 o 
  -1   3  18     1231.39     1238.47     22.69 o 
   0   3  18      276.03      291.94     15.47 o 
   1   3  18     1096.57     1100.38     25.46 o 
   2   3  18       48.60       60.22     13.99 o 
   3   3  18      657.05      663.93     25.59 o 
   4   3  18       41.23       48.59     12.16 o 
   5   3  18       14.68       22.48     12.19 o 
   6   3  18       83.91       95.14     13.15 o 
   7   3  18      326.35      343.45     15.90 o 
   8   3  18       85.74       80.72     13.04 o 
   9   3  18      149.86      140.10     13.19 o 
  10   3  18       33.66       14.34     14.45 o 
  11   3  18       52.30       55.52     16.12 o 
  12   3  18       26.82       76.10     16.26 o 
  13   3  18      182.76      161.14     26.05 o 
  14   3  18       15.91       88.24     24.17 o 
 -13   4  18       17.59       26.60     29.61 o 
 -12   4  18        1.69       14.13     29.75 o 
 -11   4  18      179.16      178.19     31.76 o 
 -10   4  18        4.12        5.70     26.66 o 
  -9   4  18      116.45       99.94     26.59 o 
  -8   4  18        0.06        7.96     23.54 o 
  -7   4  18       60.90        7.50     25.47 o 
  -6   4  18      102.11      121.61     26.93 o 
  -5   4  18      365.41      336.26     22.36 o 
  -4   4  18       29.80       27.27     16.91 o 
  -3   4  18      465.24      480.74     35.18 o 
  -2   4  18        9.34        1.41     16.77 o 
  -1   4  18       69.41       72.07     18.02 o 
   0   4  18       45.48       53.35     17.52 o 
   1   4  18       46.33       48.37     14.80 o 
   2   4  18       21.22       40.63     14.96 o 
   3   4  18      174.12      201.89     17.64 o 
   4   4  18        8.37       19.53     16.30 o 
   5   4  18      432.84      428.38     16.67 o 
   6   4  18       58.70       60.29     13.53 o 
   7   4  18      211.16      216.58     14.86 o 
   8   4  18        0.04       -9.60     12.17 o 
   9   4  18      139.77      151.95     13.82 o 
  10   4  18        5.06        0.16     15.29 o 
  11   4  18      295.57      313.40     28.22 o 
  12   4  18        6.06       36.17     23.48 o 
  13   4  18       14.70       36.76     23.35 o 
 -11   5  18      135.78      120.26     31.60 o 
 -10   5  18       34.88       47.95     28.02 o 
  -9   5  18       29.70        3.99     26.59 o 
  -8   5  18       19.17       10.34     19.06 o 
  -7   5  18        9.70        9.65     18.93 o 
  -6   5  18       26.04       38.96     18.87 o 
  -5   5  18       93.09       98.47     20.43 o 
  -4   5  18       57.76       79.06     19.53 o 
  -3   5  18       85.76      107.44     19.69 o 
  -2   5  18       76.01       76.64     18.75 o 
  -1   5  18      164.63      118.01     18.76 o 
   0   5  18       14.10        2.51     25.96 o 
   1   5  18       44.77       53.31     26.25 o 
   2   5  18      145.81      209.67     29.56 o 
   3   5  18      215.35      256.71     30.37 o 
   4   5  18       22.00       15.50     34.71 o 
   5   5  18      178.79      206.09     14.49 o 
   6   5  18       10.84       30.32     12.75 o 
   7   5  18        2.84        8.72     14.88 o 
   8   5  18       37.62       13.82     16.06 o 
   9   5  18       15.16       19.38     16.43 o 
  10   5  18       47.87       88.38     17.73 o 
  11   5  18       49.88       50.31     23.39 o 
  -9   6  18        1.92        3.62     15.96 o 
  -8   6  18       62.18       68.84     16.17 o 
  -7   6  18       52.94       43.77     15.30 o 
  -6   6  18       35.62       45.50     15.11 o 
  -5   6  18       55.63       63.40     20.08 o 
  -4   6  18        7.51       13.06     18.72 o 
  -3   6  18       49.10       36.40     18.58 o 
  -2   6  18       38.57       31.51     18.17 o 
  -1   6  18       16.01       -6.18     26.48 o 
   0   6  18       27.44        8.18     26.77 o 
   1   6  18       58.81       71.41     27.83 o 
   2   6  18       19.55       71.56     27.92 o 
   3   6  18       17.22        7.13     28.40 o 
   4   6  18        7.70       39.07     26.57 o 
   5   6  18      122.49      118.10     31.03 o 
   6   6  18        9.74       24.83     28.75 o 
   7   6  18       47.81       32.37     15.72 o 
   8   6  18       45.72       28.96     31.12 o 
   9   6  18        6.98       39.95     20.17 o 
  -5   7  18       20.56        6.79     32.26 o 
  -4   7  18        7.68        0.87     32.00 o 
  -3   7  18        3.15       -0.19     31.37 o 
  -2   7  18       22.09        7.19     29.52 o 
  -1   7  18       24.71       67.89     30.82 o 
   0   7  18        6.87       14.13     31.07 o 
   1   7  18       38.26      104.08     29.29 o 
   2   7  18        7.97       36.13     30.68 o 
   3   7  18        3.34       27.87     29.82 o 
   4   7  18       12.20       20.16     31.43 o 
   5   7  18       40.04       27.99     30.19 o 
 -14   1  19        5.64       27.06     20.75 o 
 -13   1  19       10.93       25.68     19.65 o 
 -12   1  19       43.13       36.28     19.73 o 
 -11   1  19       31.50       34.87     17.79 o 
 -10   1  19       32.51       22.91     17.05 o 
  -9   1  19       23.58       14.86     16.43 o 
  -8   1  19        8.79        1.25     15.81 o 
  -7   1  19       52.15       16.54     15.69 o 
  -6   1  19      123.86       66.77     17.59 o 
  -5   1  19       83.17       66.42     17.66 o 
  -4   1  19        4.12       -6.02     15.62 o 
  -3   1  19       13.68       14.07     15.73 o 
  -2   1  19      123.93      121.42     13.39 o 
  -1   1  19      243.37      263.92     12.89 o 
   0   1  19      265.91      273.04     16.40 o 
   1   1  19      311.84      317.74     17.78 o 
   2   1  19       38.17       53.84     15.28 o 
   3   1  19        4.86       36.36     15.28 o 
   4   1  19        3.05        6.69     14.69 o 
   5   1  19      293.65      260.65     30.54 o 
   6   1  19      221.22      219.75     17.45 o 
   7   1  19      178.66      145.01     16.11 o 
   8   1  19       10.35       24.91     14.11 o 
   9   1  19        6.75       25.31     15.06 o 
  10   1  19       24.08       51.54     15.20 o 
  11   1  19        8.50       25.79     16.27 o 
  12   1  19       71.65       39.39     20.05 o 
  13   1  19        7.06      -21.90     21.90 o 
  14   1  19       16.24      -16.12     16.12 o 
 -14   2  19       44.65       46.06     31.88 o 
 -13   2  19       15.11       -1.03     29.72 o 
 -12   2  19       10.76       16.87     19.68 o 
 -11   2  19       20.00       16.23     17.87 o 
 -10   2  19       24.29       -2.63     17.00 o 
  -9   2  19       24.03       -1.91     16.16 o 
  -8   2  19       26.73       12.14     15.58 o 
  -7   2  19       44.74       20.97     16.31 o 
  -6   2  19       49.94       36.69     16.10 o 
  -5   2  19       80.98       72.42     17.11 o 
  -4   2  19       26.73       23.18     11.95 o 
  -3   2  19       35.75       25.63     11.62 o 
  -2   2  19      169.94      184.73     12.22 o 
  -1   2  19       83.40       93.28     13.72 o 
   0   2  19      157.23      164.40     13.90 o 
   1   2  19       45.38       42.82     15.01 o 
   2   2  19      151.46      176.92     16.11 o 
   3   2  19      123.03      137.65     13.11 o 
   4   2  19       96.70      101.65     12.56 o 
   5   2  19       22.07       37.04     15.31 o 
   6   2  19       78.68       97.49     15.47 o 
   7   2  19       48.37       55.95     15.95 o 
   8   2  19       38.37       14.24     14.63 o 
   9   2  19       64.83       39.47     14.54 o 
  10   2  19       83.05       87.36     22.29 o 
  11   2  19        5.65        1.79     15.39 o 
  12   2  19       26.18        7.80     22.01 o 
  13   2  19        4.08       -1.60     31.22 o 
  14   2  19       19.33       27.08     24.01 o 
 -13   3  19       41.46        9.55     30.58 o 
 -12   3  19      127.44       87.02     31.48 o 
 -11   3  19       35.02       18.68     29.12 o 
 -10   3  19      144.07      146.17     28.83 o 
  -9   3  19       93.09       72.29     27.02 o 
  -8   3  19       20.88       -2.90     24.64 o 
  -7   3  19       54.86        4.71     25.91 o 
  -6   3  19       37.44       31.84     25.91 o 
  -5   3  19      158.25      115.27     27.50 o 
  -4   3  19       17.00       17.18     17.06 o 
  -3   3  19        1.60       -1.23     17.25 o 
  -2   3  19      691.38      754.75     19.50 o 
  -1   3  19        5.58        2.39     12.39 o 
   0   3  19      188.28      174.67     14.20 o 
   1   3  19        2.73        6.41     14.04 o 
   2   3  19      193.85      221.33     17.24 o 
   3   3  19        4.86        7.90     18.86 o 
   4   3  19       38.30       42.75     12.26 o 
   5   3  19      299.24      328.28     16.19 o 
   6   3  19      124.50      153.56     14.10 o 
   7   3  19       92.71       72.81     12.98 o 
   8   3  19       59.40       40.91     15.86 o 
   9   3  19       34.53       30.21     14.73 o 
  10   3  19       62.94       44.95     18.18 o 
  11   3  19       27.89       29.76     15.00 o 
  12   3  19      291.27      308.81     20.49 o 
  13   3  19       57.38       75.77     25.51 o 
 -12   4  19       99.07       85.21     32.21 o 
 -11   4  19       23.37       40.69     29.03 o 
 -10   4  19       80.13       59.01     29.50 o 
  -9   4  19       76.39       56.41     27.33 o 
  -8   4  19       91.75       20.47     26.72 o 
  -7   4  19      115.98       80.75     27.65 o 
  -6   4  19      101.32      104.76     20.48 o 
  -5   4  19      207.20      198.22     21.60 o 
  -4   4  19       39.12       31.85     17.91 o 
  -3   4  19      102.47      137.25     51.27 o 
  -2   4  19      122.31      134.24     24.27 o 
  -1   4  19      118.73      116.47     22.90 o 
   0   4  19      560.47      598.28     36.05 o 
   1   4  19      237.54      254.19     18.52 o 
   2   4  19      453.36      455.86     20.74 o 
   3   4  19      276.11      313.36     19.04 o 
   4   4  19      112.11      102.28     13.46 o 
   5   4  19      147.03      174.41     15.07 o 
   6   4  19       60.04       73.84     20.87 o 
   7   4  19      158.27      140.70     14.59 o 
   8   4  19       58.02       38.49     13.49 o 
   9   4  19       86.33       80.90     13.60 o 
  10   4  19      262.14      261.09     24.67 o 
  11   4  19       64.85       85.57     24.73 o 
  12   4  19       27.51       36.03     24.86 o 
 -10   5  19        0.94      -17.90     28.82 o 
  -9   5  19        7.64      -26.79     26.79 o 
  -8   5  19        6.13       -9.56     20.63 o 
  -7   5  19       53.50       46.09     34.97 o 
  -6   5  19        3.10        0.05     18.95 o 
  -5   5  19       74.47       86.60     20.01 o 
  -4   5  19        4.70       30.56     18.55 o 
  -3   5  19      133.21      154.23     20.67 o 
  -2   5  19      117.94      126.54     20.99 o 
  -1   5  19       80.82       67.46     18.38 o 
   0   5  19       12.01       -1.54     25.66 o 
   1   5  19       23.44        2.83     27.23 o 
   2   5  19       56.05       45.00     27.24 o 
   3   5  19      167.31      186.92     30.78 o 
   4   5  19        8.02       -9.19     18.16 o 
   5   5  19      123.61      108.82     17.06 o 
   6   5  19        6.96       20.95     12.71 o 
   7   5  19       17.92        5.29     16.24 o 
   8   5  19        5.43       -7.40     15.97 o 
   9   5  19        7.73       -1.50     17.18 o 
  10   5  19        3.24        2.27     16.67 o 
  -8   6  19        4.47        4.63     16.13 o 
  -7   6  19       40.68       21.78     17.02 o 
  -6   6  19       34.42       51.46     20.59 o 
  -5   6  19       87.05      109.67     21.29 o 
  -4   6  19       63.29       87.11     20.54 o 
  -3   6  19       85.22       66.49     20.17 o 
  -2   6  19       99.79       61.86     18.87 o 
  -1   6  19       16.57       23.65     28.40 o 
   0   6  19       41.16       38.34     27.53 o 
   1   6  19       17.16       27.06     27.06 o 
   2   6  19       31.69       57.36     28.57 o 
   3   6  19       40.97       53.96     29.42 o 
   4   6  19      194.89      219.58     31.55 o 
   5   6  19       61.64       75.06     29.79 o 
   6   6  19        9.29       41.80     29.28 o 
   7   6  19      112.81      107.35     21.06 o 
   8   6  19       11.08       14.60     17.78 o 
  -3   7  19       17.18      -15.91     30.95 o 
  -2   7  19       40.49       54.28     27.52 o 
  -1   7  19       30.81       85.25     32.22 o 
   0   7  19       16.11       47.99     31.33 o 
   1   7  19       21.15       65.07     30.18 o 
   2   7  19      107.81      206.55     36.56 o 
   3   7  19        5.73       60.16     33.10 o 
 -13   0  20       51.44       61.96     29.72 o 
 -12   0  20       37.53       24.15     27.03 o 
 -11   0  20       63.53       60.97     26.35 o 
 -10   0  20      352.13      334.80     33.03 o 
  -9   0  20        0.49      -14.35     23.89 o 
  -8   0  20      128.28      103.01     24.93 o 
  -7   0  20       50.94       42.16     24.09 o 
  -6   0  20      921.52      907.62     40.66 o 
  -5   0  20       46.33       30.66     24.39 o 
  -4   0  20      868.85      917.61     40.03 o 
  -3   0  20     1545.23     1634.09     48.72 o 
  -2   0  20      286.89      265.92     29.99 o 
  -1   0  20      157.79      140.02     25.85 o 
   0   0  20      221.06      266.18     27.04 o 
   1   0  20      347.73      380.59     28.41 o 
   2   0  20      348.94      407.56     27.82 o 
   3   0  20     2299.29     2412.66     51.79 o 
   4   0  20      274.38      335.56     28.88 o 
   5   0  20       13.23        2.82     21.56 o 
   6   0  20     1065.10     1149.89     38.79 o 
   7   0  20       91.54       75.93     21.38 o 
   8   0  20       89.03       94.87     22.07 o 
   9   0  20        0.71        4.75     20.19 o 
  10   0  20      290.56      356.14     28.93 o 
  11   0  20      150.10      161.06     26.44 o 
  12   0  20       11.51        3.66     22.23 o 
  13   0  20       75.50       12.50     24.21 o 
 -13   1  20       10.71       36.25     22.68 o 
 -12   1  20      172.54      166.50     22.01 o 
 -11   1  20       25.77       29.84     18.54 o 
 -10   1  20       17.54        3.68     17.48 o 
  -9   1  20       93.31       68.75     21.01 o 
  -8   1  20      688.99      664.05     39.65 o 
  -7   1  20      141.51      105.54     18.53 o 
  -6   1  20      479.12      444.84     23.13 o 
  -5   1  20      253.20      237.51     20.46 o 
  -4   1  20      404.03      377.19     21.99 o 
  -3   1  20      175.04      196.22     19.37 o 
  -2   1  20     1381.93     1358.77     21.20 o 
  -1   1  20      191.47      192.93     12.66 o 
   0   1  20       33.38       37.98     12.22 o 
   1   1  20       79.33       72.26     15.86 o 
   2   1  20     1617.73     1615.59     61.12 o 
   3   1  20       79.60       96.95     16.91 o 
   4   1  20      674.24      676.61     23.31 o 
   5   1  20      315.17      313.46     20.82 o 
   6   1  20      162.26      169.85     17.11 o 
   7   1  20       49.00       26.58     31.68 o 
   8   1  20      657.28      653.20     22.92 o 
   9   1  20       34.39       37.98     15.95 o 
  10   1  20       38.95       34.58     16.78 o 
  11   1  20       33.53       22.39     18.52 o 
  12   1  20      141.19      139.39     51.79 o 
  13   1  20        9.33      -16.73     16.73 o 
 -13   2  20       67.83       69.45     31.23 o 
 -12   2  20       15.11       34.41     30.90 o 
 -11   2  20       14.64        7.25     27.17 o 
 -10   2  20      269.28      283.27     22.61 o 
  -9   2  20       18.38        7.94     17.18 o 
  -8   2  20      103.45       77.97     18.63 o 
  -7   2  20       30.37       -1.91     17.07 o 
  -6   2  20      501.32      481.00     24.77 o 
  -5   2  20        4.00       -4.61     17.12 o 
  -4   2  20      908.68      902.04     21.38 o 
  -3   2  20       72.58       71.36     11.46 o 
  -2   2  20      160.56      171.49     12.59 o 
  -1   2  20      367.00      449.64     17.08 o 
   0   2  20      297.83      307.27     15.74 o 
   1   2  20      427.25      445.76     20.49 o 
   2   2  20       43.96       39.24     15.96 o 
   3   2  20      191.86      181.38     13.94 o 
   4   2  20      554.26      582.02     45.94 o 
   5   2  20        1.22      -10.71     15.00 o 
   6   2  20      559.42      590.12     26.48 o 
   7   2  20       35.26       30.71     19.57 o 
   8   2  20       29.53        9.91     34.76 o 
   9   2  20       55.22       57.71     19.56 o 
  10   2  20      220.78      269.54     19.99 o 
  11   2  20       14.45      -10.06     15.55 o 
  12   2  20       39.62       32.45     32.89 o 
  13   2  20      183.29      178.72     31.14 o 
 -12   3  20      144.58      106.96     32.07 o 
 -11   3  20      119.36      110.30     32.80 o 
 -10   3  20        1.45      -14.87     27.26 o 
  -9   3  20        0.19       -4.02     26.49 o 
  -8   3  20      351.59      363.02     33.69 o 
  -7   3  20       20.06      -13.48     26.54 o 
  -6   3  20      208.41      200.27     29.89 o 
  -5   3  20       32.93       13.31     25.25 o 
  -4   3  20      453.18      432.44     24.81 o 
  -3   3  20      212.71      193.81     20.54 o 
  -2   3  20      302.55      331.07     27.76 o 
  -1   3  20       98.67       94.54     16.57 o 
   0   3  20       44.77       47.00     12.93 o 
   1   3  20      246.40      275.92     18.43 o 
   2   3  20      363.96      346.70     19.68 o 
   3   3  20      137.59      138.62     17.19 o 
   4   3  20      694.14      732.05     20.66 o 
   5   3  20       82.27      111.91     13.57 o 
   6   3  20       74.26       93.57     13.38 o 
   7   3  20       20.98        6.32     20.22 o 
   8   3  20      404.91      446.64     22.05 o 
   9   3  20        0.44      -15.96     15.96 o 
  10   3  20        4.66      -26.41     26.41 o 
  11   3  20      135.69      124.56     17.75 o 
  12   3  20      111.28      124.58     24.27 o 
 -11   4  20       11.69       25.33     31.53 o 
 -10   4  20       20.28       -4.46     28.15 o 
  -9   4  20        9.82      -13.09     28.12 o 
  -8   4  20       57.51       41.47     27.95 o 
  -7   4  20       20.82        7.84     26.59 o 
  -6   4  20      193.99      180.53     21.75 o 
  -5   4  20       35.29       40.44     18.93 o 
  -4   4  20      423.76      415.85     62.83 o 
  -3   4  20        5.46        9.92     20.36 o 
  -2   4  20       35.56       47.65     18.62 o 
  -1   4  20       41.49       23.76     18.08 o 
   0   4  20      181.80      173.74     28.73 o 
   1   4  20      132.60      141.62     17.56 o 
   2   4  20      131.44      133.15     17.80 o 
   3   4  20        6.28       20.23     17.10 o 
   4   4  20      175.55      191.57     14.67 o 
   5   4  20       83.52       86.54     22.81 o 
   6   4  20      320.50      322.59     17.15 o 
   7   4  20       18.88        1.00     13.63 o 
   8   4  20       43.54       15.85     13.70 o 
   9   4  20       20.21        3.20     13.31 o 
  10   4  20        5.78      -19.38     23.10 o 
  11   4  20       35.88       18.92     23.92 o 
  -9   5  20        2.90        2.55     20.87 o 
  -8   5  20       95.93       97.78     22.03 o 
  -7   5  20       19.14       12.30     20.26 o 
  -6   5  20       92.56      103.98     20.55 o 
  -5   5  20       19.18       34.07     33.55 o 
  -4   5  20       27.95       51.31     21.30 o 
  -3   5  20       17.19        9.16     19.14 o 
  -2   5  20       61.23       51.42     19.08 o 
  -1   5  20       12.39       -2.61     17.76 o 
   0   5  20      106.43      120.54     27.45 o 
   1   5  20       26.64       30.08     26.72 o 
   2   5  20       38.79       36.57     28.79 o 
   3   5  20       38.30       55.93     27.62 o 
   4   5  20       85.46      130.23     29.44 o 
   5   5  20       48.67       66.43     22.18 o 
   6   5  20       39.36       41.31     13.22 o 
   7   5  20        7.58        0.31     13.29 o 
   8   5  20      146.75      121.16     18.70 o 
   9   5  20        5.56       -9.12     17.14 o 
  -6   6  20       17.48       51.95     21.23 o 
  -5   6  20       45.33       72.03     25.38 o 
  -4   6  20        2.68       15.91     20.29 o 
  -3   6  20       23.29       -1.50     19.17 o 
  -2   6  20       23.16       12.36     18.98 o 
  -1   6  20       16.24       14.26     28.58 o 
   0   6  20        0.02        7.25     29.19 o 
   1   6  20       59.29       65.79     29.96 o 
   2   6  20       34.64       46.13     28.05 o 
   3   6  20       48.78       63.48     30.08 o 
   4   6  20        1.75       50.28     29.44 o 
   5   6  20       12.99       43.31     29.56 o 
   6   6  20       38.14       35.21     30.92 o 
 -12   1  21        1.80      -18.70     20.40 o 
 -11   1  21        1.65      -19.57     19.57 o 
 -10   1  21        5.12        0.81     18.86 o 
  -9   1  21       32.03        8.74     18.31 o 
  -8   1  21       58.84       27.06     18.80 o 
  -7   1  21       46.40       32.33     18.52 o 
  -6   1  21        8.77        1.50     18.06 o 
  -5   1  21       16.24        3.92     17.42 o 
  -4   1  21      125.61      112.88     18.53 o 
  -3   1  21       23.52       23.41     16.99 o 
  -2   1  21      222.00      221.42     13.55 o 
  -1   1  21       75.13       60.95     13.68 o 
   0   1  21        7.58       29.38     21.90 o 
   1   1  21       22.01       16.97     15.59 o 
   2   1  21       91.40      139.66     17.13 o 
   3   1  21       10.52       20.36     15.69 o 
   4   1  21       95.40       94.81     17.07 o 
   5   1  21       38.64       40.50     15.86 o 
   6   1  21       23.77       18.40     15.39 o 
   7   1  21       73.48       69.13     27.69 o 
   8   1  21       25.41       19.97     15.60 o 
   9   1  21       19.77       32.08     16.58 o 
  10   1  21        4.82       22.40     16.78 o 
  11   1  21        3.20      -10.60     18.07 o 
  12   1  21        6.27       -4.30     20.96 o 
 -12   2  21        1.27        1.18     29.56 o 
 -11   2  21       59.24       25.74     30.36 o 
 -10   2  21       10.75       18.56     27.40 o 
  -9   2  21       50.14       27.09     27.61 o 
  -8   2  21       34.06       22.42     18.59 o 
  -7   2  21       31.46        8.32     17.86 o 
  -6   2  21       11.59       12.79     20.97 o 
  -5   2  21      129.87      114.32     19.05 o 
  -4   2  21       11.17       23.79     13.51 o 
  -3   2  21       13.56       14.65     11.49 o 
  -2   2  21       93.29       80.44     16.34 o 
  -1   2  21      198.67      226.28     15.71 o 
   0   2  21       30.30       17.48     15.44 o 
   1   2  21      104.18      104.22     15.92 o 
   2   2  21      335.98      357.68     16.52 o 
   3   2  21       37.09       36.22     26.43 o 
   4   2  21       26.69       48.28     15.99 o 
   5   2  21      228.06      239.99     25.66 o 
   6   2  21        3.64       -4.36     15.01 o 
   7   2  21       12.96       10.72     18.89 o 
   8   2  21       54.42       56.91     38.70 o 
   9   2  21      126.86      133.91     18.30 o 
  10   2  21        3.54       -5.68     33.48 o 
  11   2  21       15.97       -6.19     26.22 o 
  12   2  21        4.61       70.31     25.78 o 
 -11   3  21        3.60      -31.16     31.16 o 
 -10   3  21       40.16       30.28     29.00 o 
  -9   3  21       53.42       20.63     29.75 o 
  -8   3  21        2.46      -27.06     27.06 o 
  -7   3  21       64.53        2.00     27.27 o 
  -6   3  21        0.64      -25.77     25.77 o 
  -5   3  21      236.09      275.46     32.86 o 
  -4   3  21       44.65       46.79     19.52 o 
  -3   3  21      297.17      318.93     23.24 o 
  -2   3  21       98.43      119.47     61.92 o 
  -1   3  21       84.75       89.57     16.50 o 
   0   3  21       90.85       81.08     16.33 o 
   1   3  21      139.39      138.70     18.14 o 
   2   3  21      313.29      309.85     19.94 o 
   3   3  21      365.22      377.59     17.13 o 
   4   3  21      155.32      203.20     25.80 o 
   5   3  21      139.31      175.87     15.03 o 
   6   3  21        2.06        2.74     16.23 o 
   7   3  21      210.35      178.97     28.16 o 
   8   3  21        8.96      -12.04     16.43 o 
   9   3  21       18.61      -12.78     16.05 o 
  10   3  21       47.99       24.03     17.47 o 
  11   3  21       12.45       -0.88     20.06 o 
 -10   4  21       21.54      -23.71     27.28 o 
  -9   4  21       17.34       25.97     28.23 o 
  -8   4  21       68.43       56.05     28.83 o 
  -7   4  21      127.01      176.28     55.93 o 
  -6   4  21       17.73       24.35     19.84 o 
  -5   4  21      180.34      216.21     35.59 o 
  -4   4  21       88.13       87.97     20.24 o 
  -3   4  21       18.38       23.29     19.18 o 
  -2   4  21      298.62      320.09     23.94 o 
  -1   4  21       12.18       -8.19     18.49 o 
   0   4  21        0.34      -24.59     25.93 o 
   1   4  21       43.15       54.55     26.85 o 
   2   4  21      138.24      168.56     18.65 o 
   3   4  21       39.24       88.91     17.80 o 
   4   4  21       25.37       26.82     13.58 o 
   5   4  21      172.29      199.63     18.10 o 
   6   4  21       64.63       51.78     21.65 o 
   7   4  21       34.39       32.32     14.32 o 
   8   4  21       35.14       -2.09     18.46 o 
   9   4  21       59.27       49.95     16.84 o 
  10   4  21       74.78       19.97     17.47 o 
  -7   5  21       31.58       31.71     21.51 o 
  -6   5  21       36.45       55.45     21.58 o 
  -5   5  21       82.58       92.67     26.46 o 
  -4   5  21        6.99       17.50     19.59 o 
  -3   5  21      192.79      187.81     21.81 o 
  -2   5  21       39.10       39.43     18.12 o 
  -1   5  21       31.42       20.90     27.74 o 
   0   5  21       11.94      -19.46     26.87 o 
   1   5  21       83.59       65.14     29.28 o 
   2   5  21       14.49       28.77     26.32 o 
   3   5  21      108.26      172.63     30.75 o 
   4   5  21       24.01       34.98     19.51 o 
   5   5  21       68.09       65.43     24.04 o 
   6   5  21       12.56        4.58     13.70 o 
   7   5  21      114.83      102.37     16.01 o 
  -4   6  21       13.01       12.62     20.92 o 
  -3   6  21       16.97        7.40     20.37 o 
  -2   6  21        2.15      -12.19     19.51 o 
  -1   6  21       69.18       73.12     28.88 o 
   0   6  21       17.42       19.99     28.65 o 
   1   6  21       46.85       68.43     31.36 o 
   2   6  21        1.71       13.89     30.68 o 
   3   6  21       11.33       35.29     32.36 o 
   4   6  21       14.30       47.14     31.71 o 
 -11   0  22       23.84       28.14     29.10 o 
 -10   0  22       83.58       56.29     30.41 o 
  -9   0  22      658.70      651.15     42.11 o 
  -8   0  22       65.93       33.53     27.16 o 
  -7   0  22      161.30      137.83     28.97 o 
  -6   0  22       81.35       85.14     27.77 o 
  -5   0  22      250.81      277.63     30.52 o 
  -4   0  22      100.59       97.73     27.15 o 
  -3   0  22       10.25      -14.56     24.63 o 
  -2   0  22       46.85       55.73     26.13 o 
  -1   0  22     1020.51     1042.87     33.86 o 
   0   0  22        0.55        8.85     22.70 o 
   1   0  22     1019.20     1045.20     38.88 o 
   2   0  22      171.32      233.00     25.39 o 
   3   0  22       33.65       14.79     21.57 o 
   4   0  22      133.59      123.68     24.54 o 
   5   0  22      214.17      251.95     26.46 o 
   6   0  22       43.25       19.40     21.81 o 
   7   0  22      345.69      240.57     26.94 o 
   8   0  22      208.34      183.58     27.12 o 
   9   0  22      334.67      434.49     31.81 o 
  10   0  22       50.14       73.02     27.08 o 
  11   0  22       60.48       76.03     26.96 o 
 -11   1  22       49.40       30.28     20.18 o 
 -10   1  22       60.99       12.70     19.82 o 
  -9   1  22       89.23       53.57     20.53 o 
  -8   1  22       26.39        8.57     18.81 o 
  -7   1  22      635.88      641.56     27.86 o 
  -6   1  22      299.68      258.62     22.60 o 
  -5   1  22      112.10      110.94     19.37 o 
  -4   1  22      584.42      598.19     26.37 o 
  -3   1  22       14.04       13.48     11.71 o 
  -2   1  22       72.52       59.84     14.05 o 
  -1   1  22      284.63      279.48     22.36 o 
   0   1  22      270.67      298.63     28.12 o 
   1   1  22       76.77       86.90     16.26 o 
   2   1  22       21.45       38.25     16.48 o 
   3   1  22       25.24       35.00     15.95 o 
   4   1  22      512.84      535.82     25.69 o 
   5   1  22       42.29       26.17     16.51 o 
   6   1  22      455.81      469.73     45.27 o 
   7   1  22      444.39      502.24     32.02 o 
   8   1  22       25.56       20.37     17.01 o 
   9   1  22      174.10      161.73     19.37 o 
  10   1  22      169.55      188.62     20.55 o 
  11   1  22       16.16       25.04     21.64 o 
 -11   2  22       47.87       65.74     32.48 o 
 -10   2  22        6.94        3.57     29.86 o 
  -9   2  22      257.34      227.13     35.19 o 
  -8   2  22       99.57       69.50     30.35 o 
  -7   2  22       56.98       29.75     28.52 o 
  -6   2  22       27.14       36.53     18.32 o 
  -5   2  22      449.70      510.88     25.18 o 
  -4   2  22       98.57      100.96     12.96 o 
  -3   2  22       31.08       48.35     12.22 o 
  -2   2  22      342.53      357.45     18.04 o 
  -1   2  22      337.74      337.54     17.29 o 
   0   2  22       25.16       29.71     15.62 o 
   1   2  22      193.15      192.99     26.16 o 
   2   2  22      575.13      623.60     23.92 o 
   3   2  22        8.55       17.91     19.70 o 
   4   2  22      337.72      381.54     23.38 o 
   5   2  22      552.80      602.56     26.19 o 
   6   2  22       16.97       28.59     29.83 o 
   7   2  22      151.20      169.52     19.45 o 
   8   2  22      155.93      221.95     33.73 o 
   9   2  22      220.42      220.69     20.06 o 
  10   2  22       20.44        5.90     16.45 o 
  11   2  22       52.96       48.22     27.33 o 
 -10   3  22       28.11      -24.03     32.70 o 
  -9   3  22       13.36        3.29     29.05 o 
  -8   3  22        1.36      -14.41     27.52 o 
  -7   3  22      333.02      296.62     35.53 o 
  -6   3  22      102.11       55.33     30.00 o 
  -5   3  22       38.23       52.30     20.51 o 
  -4   3  22      191.37      202.84     21.92 o 
  -3   3  22      419.48      436.10     25.38 o 
  -2   3  22       28.40       24.37     19.39 o 
  -1   3  22       20.95        6.87     13.25 o 
   0   3  22        0.70      -15.84     15.84 o 
   1   3  22       74.76       64.04     16.92 o 
   2   3  22       45.39       55.12     16.82 o 
   3   3  22      263.95      293.19     17.03 o 
   4   3  22      140.42      157.47     19.21 o 
   5   3  22       24.55       37.15     21.91 o 
   6   3  22      271.05      303.02     21.19 o 
   7   3  22      194.41      173.13     20.74 o 
   8   3  22        3.66       -2.42     18.75 o 
   9   3  22       49.45        7.91     21.34 o 
  10   3  22       34.33        5.01     16.77 o 
  -8   4  22       43.60      -13.99     29.64 o 
  -7   4  22       19.32       25.79     24.85 o 
  -6   4  22      109.85      118.64     22.99 o 
  -5   4  22      140.40      161.50     38.97 o 
  -4   4  22       27.47       29.76     28.85 o 
  -3   4  22       26.68       28.89     19.54 o 
  -2   4  22       31.27       18.46     19.09 o 
  -1   4  22       53.08       29.96     19.00 o 
   0   4  22        1.80      -15.93     28.75 o 
   1   4  22      184.00      175.55     31.63 o 
   2   4  22       83.60       97.75     23.13 o 
   3   4  22       71.54      125.23     22.80 o 
   4   4  22       19.78       31.43     14.31 o 
   5   4  22      193.47      218.24     16.97 o 
   6   4  22       55.97       81.02     15.23 o 
   7   4  22       53.32       46.01     18.40 o 
   8   4  22       67.37       33.88     19.11 o 
  -6   5  22       20.92       19.93     22.43 o 
  -5   5  22       48.99       66.78     21.17 o 
  -4   5  22        5.12        0.81     20.06 o 
  -3   5  22        4.83       -0.81     19.98 o 
  -2   5  22       13.68        8.63     19.12 o 
  -1   5  22      100.96       89.54     31.02 o 
   0   5  22       29.38       -4.19     29.85 o 
   1   5  22       71.15       65.69     30.12 o 
   2   5  22        6.06        9.38     29.31 o 
   3   5  22       13.09       52.35     30.13 o 
   4   5  22       13.34       20.56     19.70 o 
   5   5  22       25.95       26.14     14.61 o 
   6   5  22       50.17       57.25     15.11 o 
 -10   1  23        1.80      -21.45     21.45 o 
  -9   1  23        0.68      -20.06     20.06 o 
  -8   1  23       51.50       37.74     20.52 o 
  -7   1  23        4.47       11.41     20.28 o 
  -6   1  23        8.08        9.96     18.08 o 
  -5   1  23       57.42       42.52     18.96 o 
  -4   1  23       51.92       63.43     14.99 o 
  -3   1  23       14.23        3.92     14.45 o 
  -2   1  23       69.14       54.30     14.71 o 
  -1   1  23        1.71        8.11     21.36 o 
   0   1  23       28.74       49.46     16.78 o 
   1   1  23        1.85       10.34     16.07 o 
   2   1  23      193.34      200.27     19.05 o 
   3   1  23       12.60       19.25     15.87 o 
   4   1  23       66.37       45.35     16.99 o 
   5   1  23       35.56       28.27     16.68 o 
   6   1  23       14.93       14.40     22.42 o 
   7   1  23       11.59       13.38     23.30 o 
   8   1  23      125.29      125.50     25.75 o 
   9   1  23        1.19       28.96     18.21 o 
  10   1  23        3.76       24.16     18.18 o 
  -9   2  23        1.02       -8.67     31.11 o 
  -8   2  23       10.14        4.86     28.78 o 
  -7   2  23       20.55       15.45     28.95 o 
  -6   2  23       87.32      131.33     31.44 o 
  -5   2  23       65.44       86.84     29.85 o 
  -4   2  23       37.57       63.76     20.29 o 
  -3   2  23      104.84      110.45     13.27 o 
  -2   2  23       16.60       19.09     19.34 o 
  -1   2  23      157.44      141.99     15.64 o 
   0   2  23       33.24       43.80     24.16 o 
   1   2  23       42.45       44.27     18.57 o 
   2   2  23        5.03       37.98     29.66 o 
   3   2  23      105.58      119.36     18.65 o 
   4   2  23       85.20       97.47     21.09 o 
   5   2  23      109.43      131.34     19.24 o 
   6   2  23       31.18       26.18     16.75 o 
   7   2  23       16.41       27.68     24.41 o 
   8   2  23       17.02       19.98     23.39 o 
   9   2  23        2.42        2.87     16.97 o 
  -8   3  23      184.31      203.22     36.20 o 
  -7   3  23        4.03       30.73     29.97 o 
  -6   3  23       49.99       72.28     21.20 o 
  -5   3  23       46.46       61.80     21.22 o 
  -4   3  23      187.81      193.51     23.10 o 
  -3   3  23        0.98       29.15     27.37 o 
  -2   3  23      121.29      119.90     20.90 o 
  -1   3  23       22.24       16.78     18.88 o 
   0   3  23       26.20       12.43     16.99 o 
   1   3  23        9.45      -15.42     15.42 o 
   2   3  23      188.98      198.42     15.95 o 
   3   3  23        2.79       13.91     17.15 o 
   4   3  23       60.16       88.84     18.89 o 
   5   3  23       41.12       74.59     18.83 o 
   6   3  23      182.02      212.74     20.74 o 
   7   3  23        1.93        2.05     17.55 o 
   8   3  23      106.25      112.03     19.96 o 
  -6   4  23      223.29      246.88     25.96 o 
  -5   4  23        5.84       11.24     21.66 o 
  -4   4  23       67.41       94.91     50.58 o 
  -3   4  23       39.37       41.56     28.09 o 
  -2   4  23      270.63      266.39     23.42 o 
  -1   4  23       14.89       -8.95     28.84 o 
   0   4  23        0.13      -26.65     28.47 o 
   1   4  23       27.63       22.79     26.21 o 
   2   4  23       98.00      109.19     30.25 o 
   3   4  23       52.78       56.91     14.93 o 
   4   4  23      247.13      249.47     17.54 o 
   5   4  23        7.90       20.05     14.96 o 
   6   4  23      118.85       81.46     19.07 o 
  -3   5  23       16.82       -7.09     21.50 o 
  -2   5  23       26.85       33.98     21.24 o 
  -1   5  23       12.84        1.75     29.61 o 
   0   5  23       24.71       20.58     28.66 o 
   1   5  23       13.88        0.72     28.16 o 
   2   5  23       95.50      103.50     30.65 o 
   3   5  23        4.90        0.00     29.11 o 
  -9   0  24      263.46      222.02     35.85 o 
  -8   0  24       88.18       65.62     30.20 o 
  -7   0  24      953.10      973.48     49.14 o 
  -6   0  24       86.48       85.42     31.84 o 
  -5   0  24       41.00       30.98     30.95 o 
  -4   0  24       54.23       41.53     28.72 o 
  -3   0  24       56.49       60.09     29.09 o 
  -2   0  24       30.36       23.89     17.93 o 
  -1   0  24      343.01      341.33     29.82 o 
   0   0  24       13.78       21.71     24.98 o 
   1   0  24      133.36      155.08     26.10 o 
   2   0  24      109.57       82.30     25.97 o 
   3   0  24      127.45       92.84     24.90 o 
   4   0  24       14.62       -2.98     22.55 o 
   5   0  24       25.63       29.42     24.38 o 
   6   0  24       23.34      -14.38     25.80 o 
   7   0  24      721.57      893.02     41.37 o 
   8   0  24       33.58       16.96     27.06 o 
   9   0  24      327.40      374.71     34.40 o 
  -9   1  24      123.36       89.60     22.94 o 
  -8   1  24      189.84      193.74     24.06 o 
  -7   1  24      113.06       92.17     21.34 o 
  -6   1  24      245.04      263.69     33.13 o 
  -5   1  24      157.59      153.74     22.70 o 
  -4   1  24      138.31      132.86     20.67 o 
  -3   1  24       64.42       50.69     15.01 o 
  -2   1  24      268.83      237.88     37.72 o 
  -1   1  24      299.69      317.47     28.60 o 
   0   1  24       25.64       18.46     16.61 o 
   1   1  24      432.54      432.91     22.50 o 
   2   1  24      139.91      147.82     33.74 o 
   3   1  24       18.17      -18.76     28.88 o 
   4   1  24       94.00       84.65     17.78 o 
   5   1  24      351.34      367.55     22.64 o 
   6   1  24      208.37      243.97     21.71 o 
   7   1  24      344.94      338.53     23.25 o 
   8   1  24      144.28      152.97     19.85 o 
   9   1  24       94.75      120.77     27.05 o 
  -8   2  24       60.78       69.23     32.82 o 
  -7   2  24      297.44      288.02     36.89 o 
  -6   2  24       38.27       59.48     29.91 o 
  -5   2  24      112.19      134.60     23.16 o 
  -4   2  24       29.00       43.61     20.52 o 
  -3   2  24      226.58      248.12     17.63 o 
  -2   2  24       50.33       26.17     16.82 o 
  -1   2  24       75.88       71.39     22.94 o 
   0   2  24      239.34      248.67     27.59 o 
   1   2  24       25.42       32.05     19.24 o 
   2   2  24       88.45       81.40     36.00 o 
   3   2  24      313.20      348.79     22.66 o 
   4   2  24       13.71        5.77     18.01 o 
   5   2  24       77.31      116.13     24.59 o 
   6   2  24       68.40       84.98     19.01 o 
   7   2  24      267.65      283.56     27.57 o 
   8   2  24       16.38       20.71     29.30 o 
  -7   3  24       52.89       58.78     36.86 o 
  -6   3  24       27.49       52.11     22.61 o 
  -5   3  24      456.93      506.40     51.32 o 
  -4   3  24       14.14       23.59     21.01 o 
  -3   3  24       28.97       44.05     38.16 o 
  -2   3  24       47.05       36.94     20.04 o 
  -1   3  24       66.09       65.16     28.10 o 
   0   3  24       12.48      -11.71     16.76 o 
   1   3  24       57.77       54.30     23.43 o 
   2   3  24       12.73       23.14     18.00 o 
   3   3  24       51.35       63.93     19.58 o 
   4   3  24       17.85       27.39     19.28 o 
   5   3  24      570.59      644.95     28.83 o 
   6   3  24       11.82       70.67     38.83 o 
  -4   4  24       18.07       38.08     36.13 o 
  -3   4  24       56.22       37.19     21.72 o 
  -2   4  24       70.64       49.91     21.23 o 
  -1   4  24       16.16       -4.97     27.05 o 
   0   4  24       14.38       10.85     28.49 o 
   1   4  24       18.41        1.11     27.45 o 
   2   4  24       46.53      101.94     28.55 o 
   3   4  24      126.46      171.94     16.89 o 
   4   4  24        9.05       29.23     18.22 o 
  -7   1  25       43.24       51.67     22.39 o 
  -6   1  25       18.44       33.59     21.36 o 
  -5   1  25        1.94       -6.13     15.57 o 
  -4   1  25        5.34       -0.23     20.72 o 
  -3   1  25        1.89        0.39     15.75 o 
  -2   1  25       13.44       25.33     25.87 o 
  -1   1  25        9.69       20.52     16.47 o 
   0   1  25        3.04       27.49     16.54 o 
   1   1  25        5.96        7.41     17.71 o 
   2   1  25       48.78       64.48     17.68 o 
   3   1  25        5.60       12.34     17.05 o 
   4   1  25        9.29       -2.58     17.63 o 
   5   1  25        4.55       12.93     18.56 o 
   6   1  25        9.45        9.86     19.22 o 
   7   1  25       26.94       35.01     19.40 o 
  -6   2  25       12.70       51.39     33.14 o 
  -5   2  25       71.48      106.10     56.35 o 
  -4   2  25       77.81       95.16     22.66 o 
  -3   2  25       13.52        5.18     28.86 o 
  -2   2  25        9.79       -3.88     17.63 o 
  -1   2  25       39.10       52.90     23.14 o 
   0   2  25       12.08        4.53     17.21 o 
   1   2  25       17.11       -0.70     17.79 o 
   2   2  25       14.61       30.91     31.96 o 
   3   2  25       49.30       71.73     35.86 o 
   4   2  25       46.10       42.12     27.99 o 
   5   2  25      208.13      202.79     21.31 o 
   6   2  25       30.19       43.19     26.27 o 
  -4   3  25       49.97       74.20     54.55 o 
  -3   3  25        0.90       -2.85     22.75 o 
  -2   3  25       55.27       57.42     29.52 o 
  -1   3  25       35.67       49.85     26.80 o 
   0   3  25        0.62       -3.75     22.81 o 
   1   3  25      117.42      132.30     19.49 o 
   2   3  25       28.95       32.57     18.77 o 
   3   3  25        3.03       17.17     18.38 o 
   4   3  25       82.08       59.95     19.96 o 
  -5   0  26      269.68      277.23     37.05 o 
  -4   0  26      127.52       53.38     31.04 o 
  -3   0  26      133.69      141.00     21.71 o 
  -2   0  26      214.11      185.65     29.06 o 
  -1   0  26       68.23       88.06     27.76 o 
   0   0  26       18.24       29.25     25.44 o 
   1   0  26       66.94       40.14     26.06 o 
   2   0  26      172.07      170.65     29.57 o 
   3   0  26       42.72       17.82     25.42 o 
   4   0  26      248.74      263.74     30.43 o 
   5   0  26      115.91      122.90     29.15 o 
  -4   1  26      166.84      169.98     22.16 o 
  -3   1  26       40.85       29.21     25.65 o 
  -2   1  26       44.99       38.34     26.45 o 
  -1   1  26       10.64       25.21     18.25 o 
   0   1  26      206.61      215.41     20.98 o 
   1   1  26       15.91        5.21     23.29 o 
   2   1  26      162.40      178.21     21.06 o 
   3   1  26       58.48       76.94     19.05 o 
   4   1  26      122.32      110.09     20.12 o 
  -3   2  26        7.55      -29.99     32.38 o 
  -2   2  26      152.75      126.30     25.50 o 
  -1   2  26       10.11       -7.30     24.22 o 
   0   2  26       32.63       30.78     18.31 o 
   1   2  26       32.96       35.84     19.05 o 
   2   2  26       96.42       54.99     48.79 o 
   3   2  26        6.74       -6.06     18.68 o 
                                                 
